# Supplementary material for: Increased intrinsic membrane excitability is associated with olivary hypertrophy in spinocerebellar ataxia type 1
Source: Hum Mol Genet. 2024 Oct 30;33(24):2159–76. doi: 10.1093/hmg/ddae146 (PMC11630738; doi:10.1093/hmg/ddae146)
Supplement: Morrison_et_al_2024_Supplementary_Table_1_ddae146 [file morrison_et_al_2024_supplementary_table_1_ddae146.xlsx]

## Sheet: 28wk Medullary Transcripts
ensembl	gene	Med_WTVeh_vs._SCAVehbaseMean	Med_WTVeh_vs._SCAVehlog2FoldChange	Med_WTVeh_vs._SCAVehlfcSE	Med_WTVeh_vs._SCAVehstat	Med_WTVeh_vs._SCAVehpvalue	Med_WTVeh_vs._SCAVehpadj	Med_SCAVeh_vs._SCAASObaseMean	Med_SCAVeh_vs._SCAASOlog2FoldChange	Med_SCAVeh_vs._SCAASOlfcSE	Med_SCAVeh_vs._SCAASOstat	Med_SCAVeh_vs._SCAASOpvalue	Med_SCAVeh_vs._SCAASOpadj	Med_WTVeh_vs._SCAASObaseMean	Med_WTVeh_vs._SCAASOlog2FoldChange	Med_WTVeh_vs._SCAASOlfcSE	Med_WTVeh_vs._SCAASOstat	Med_WTVeh_vs._SCAASOpvalue	Med_WTVeh_vs._SCAASOpadj
ENSMUSG00000039059	Hrh3	1678.78	-1.05564	0.0717372	-14.7154	5.13514e-49	1.09332e-44	1678.78	0.437465	0.0740255	5.90965	3.42841e-09	1.56841e-06	1678.78	-0.618176	0.0735738	-8.40211	4.38526e-17	2.13748e-13
ENSMUSG00000006522	Itih3	9135.18	-1.09095	0.0777	-14.0405	8.80983e-45	9.3785e-41	9135.18	0.401045	0.0798148	5.02469	5.04242e-07	0.000103777	9135.18	-0.689901	0.0797438	-8.65148	5.08359e-18	3.30382e-14
ENSMUSG00000089762	Ier5l	415.2	-1.01784	0.0733693	-13.8728	9.25587e-44	6.56889e-40	415.2	0.423236	0.0763538	5.54309	2.97183e-08	1.0663e-05	415.2	-0.594603	0.0746936	-7.96057	1.71253e-15	6.67785e-12
ENSMUSG00000031983	2310022B05Rik	8891.02	-0.734315	0.0573675	-12.8002	1.63539e-37	8.70477e-34	8891.02	0.355023	0.0592268	5.9943	2.04368e-09	1.04203e-06	8891.02	-0.379292	0.059144	-6.41303	1.42659e-10	1.46391e-07
ENSMUSG00000064246	Chil1	1546.36	-0.93749	0.0817821	-11.4633	2.01757e-30	8.59121e-27	1546.36	0.449736	0.0840205	5.35269	8.66542e-08	2.40255e-05	1546.36	-0.487754	0.0837098	-5.82672	5.65261e-09	3.21397e-06
ENSMUSG00000020591	Ntsr2	10698	-0.636221	0.0558594	-11.3897	4.70727e-30	1.67037e-26	10698	0.415952	0.0576625	7.21357	5.45056e-13	1.24675e-09	10698	-0.220269	0.057601	-3.82404	0.000131281	0.00567534
ENSMUSG00000015085	Entpd2	623.526	-0.742774	0.0655804	-11.3262	9.73883e-30	2.96214e-26	623.526	0.407324	0.0680081	5.98934	2.10694e-09	1.04203e-06	623.526	-0.33545	0.0670486	-5.00309	5.64184e-07	0.000135801
ENSMUSG00000040957	Cables1	1606.72	-0.732045	0.0656809	-11.1455	7.53423e-29	2.00514e-25	1606.72	0.404471	0.0678147	5.96435	2.45606e-09	1.15576e-06	1606.72	-0.327575	0.0674493	-4.85661	1.19413e-06	0.000226038
ENSMUSG00000033717	Adra2a	2819.43	-0.520187	0.0469033	-11.0906	1.39321e-28	3.29586e-25	2819.43	0.230261	0.0486347	4.73449	2.19604e-06	0.00033218	2819.43	-0.289926	0.0484068	-5.98936	2.10663e-09	1.52122e-06
ENSMUSG00000036560	Lgi4	3489.84	-0.893707	0.0824874	-10.8345	2.36349e-27	5.03211e-24	3489.84	0.516218	0.0846108	6.10108	1.05353e-09	6.02453e-07	3489.84	-0.377489	0.0844816	-4.4683	7.88444e-06	0.000849297
ENSMUSG00000033763	Mtss1l	16836.3	-0.424583	0.0394354	-10.7665	4.95239e-27	9.58558e-24	16836.3	0.25901	0.0408136	6.34618	2.20725e-10	1.61562e-07	16836.3	-0.165573	0.0407766	-4.06049	4.89695e-05	0.0029287
ENSMUSG00000024079	Eif2ak2	1376.02	0.681818	0.0635372	10.731	7.27964e-27	1.29159e-23	1376.02	-0.191999	0.0650606	-2.95108	0.00316661	0.0759448	1376.02	0.489819	0.0656395	7.46226	8.50511e-14	2.76374e-10
ENSMUSG00000004558	Ndrg2	77592.8	-0.727212	0.0680385	-10.6882	1.15546e-26	1.89238e-23	77592.8	0.427499	0.0700295	6.10456	1.03085e-09	6.02453e-07	77592.8	-0.299712	0.0700225	-4.28022	1.86705e-05	0.00152949
ENSMUSG00000042082	Arsb	8292.01	0.387139	0.0366391	10.5663	4.26994e-26	6.49366e-23	8292.01	-0.173449	0.0378589	-4.58147	4.61723e-06	0.000607847	8292.01	0.21369	0.0379867	5.62539	1.85094e-08	7.84518e-06
ENSMUSG00000049796	Crh	834.167	-1.20997	0.115546	-10.4717	1.16477e-25	1.65328e-22	834.167	0.110214	0.1147	0.960894	0.336605	0.789711	834.167	-1.09975	0.114738	-9.5849	9.25458e-22	1.80437e-17
ENSMUSG00000096606	Tpbgl	724.329	-0.980407	0.0939936	-10.4306	1.79808e-25	2.39269e-22	724.329	0.355425	0.0962241	3.69372	0.000220994	0.0116541	724.329	-0.624982	0.0957916	-6.52439	6.82772e-11	7.39556e-08
ENSMUSG00000020099	Unc5b	7080.33	-0.556319	0.053487	-10.401	2.45343e-25	3.0727e-22	7080.33	0.355581	0.0552499	6.43586	1.22779e-10	9.76842e-08	7080.33	-0.200738	0.0551663	-3.63878	0.00027393	0.00944209
ENSMUSG00000039989	Cbx4	3871.76	0.438695	0.0424998	10.3223	5.5883e-25	6.61003e-22	3871.76	-0.224166	0.0438474	-5.11242	3.18064e-07	7.36741e-05	3871.76	0.214528	0.0440957	4.86507	1.14417e-06	0.000218704
ENSMUSG00000028542	Slc6a9	17246.3	-0.494022	0.0485479	-10.176	2.53848e-24	2.84457e-21	17246.3	0.246766	0.0501773	4.91787	8.749e-07	0.000156959	17246.3	-0.247256	0.0501438	-4.93094	8.18337e-07	0.000173315
ENSMUSG00000024210	Ip6k3	141.112	-0.819942	0.0806433	-10.1675	2.76885e-24	2.94758e-21	141.112	0.652054	0.0832618	7.83137	4.8257e-15	4.41528e-11	141.112	-0.167888	0.0800088	-2.09837	0.0358728	0.196906
ENSMUSG00000029814	Igf2bp3	33.2107	1.04725	0.103982	10.0715	7.38674e-24	7.4891e-21	33.2107	-0.681952	0.102704	-6.63995	3.1378e-11	4.10133e-08	33.2107	0.365299	0.10145	3.60076	0.000317284	0.0104287
ENSMUSG00000046958	4930432E11Rik	125.311	-1.16601	0.116373	-10.0195	1.25102e-23	1.2107e-20	125.311	0.812627	0.116802	6.95731	3.46832e-12	7.05187e-09	125.311	-0.353379	0.116562	-3.03168	0.00243198	0.0391546
ENSMUSG00000005089	Slc1a2	100088	-0.789991	0.0791081	-9.98622	1.75128e-23	1.62115e-20	100088	0.590557	0.081179	7.27475	3.47066e-13	1.05849e-09	100088	-0.199434	0.0811746	-2.45686	0.0140158	0.113766
ENSMUSG00000042116	Vwa1	3932.5	-0.61209	0.0615643	-9.94227	2.72534e-23	2.41772e-20	3932.5	0.303293	0.0635313	4.77392	1.80676e-06	0.000287495	3932.5	-0.308796	0.063397	-4.87083	1.1113e-06	0.00021667
ENSMUSG00000061887	Ssbp3	8441.75	-0.265437	0.0267482	-9.92353	3.28901e-23	2.80105e-20	8441.75	0.0924133	0.0277785	3.32679	0.000878528	0.0312766	8441.75	-0.173024	0.0277216	-6.24148	4.33438e-10	3.79048e-07
ENSMUSG00000037348	Paqr7	8111.42	-0.495825	0.0500589	-9.90484	3.96604e-23	3.24773e-20	8111.42	0.242146	0.0517518	4.67899	2.88298e-06	0.000406985	8111.42	-0.253679	0.0516838	-4.90829	9.18759e-07	0.000184671
ENSMUSG00000030428	Ttyh1	35452.9	-0.621032	0.0631727	-9.8307	8.30425e-23	6.54836e-20	35452.9	0.439879	0.0650949	6.75749	1.404e-11	2.14098e-08	35452.9	-0.181153	0.0650802	-2.78353	0.00537703	0.0634671
ENSMUSG00000006205	Htra1	12236.6	-0.605116	0.0619033	-9.77518	1.43904e-22	1.09424e-19	12236.6	0.258889	0.0638288	4.05599	4.9922e-05	0.00368356	12236.6	-0.346226	0.0637875	-5.42781	5.70498e-08	2.05982e-05
ENSMUSG00000046879	Irgm1	1381.49	0.485451	0.0498964	9.72918	2.26404e-22	1.6622e-19	1381.49	-0.146887	0.051166	-2.87079	0.00409444	0.0895983	1381.49	0.338564	0.0517902	6.53722	6.26737e-11	7.39556e-08
ENSMUSG00000031980	Agt	9872.03	-0.960991	0.0990634	-9.70077	2.99245e-22	2.05523e-19	9872.03	0.475658	0.100885	4.71485	2.41891e-06	0.000348532	9872.03	-0.485333	0.10086	-4.81193	1.49481e-06	0.000255652
ENSMUSG00000045193	Cirbp	7053.12	0.44073	0.0454198	9.70348	2.91386e-22	2.05523e-19	7053.12	-0.254761	0.0469035	-5.43161	5.58474e-08	1.73212e-05	7053.12	0.185969	0.0470275	3.95448	7.67023e-05	0.00402056
ENSMUSG00000044519	Zfp488	631.211	0.785355	0.0811277	9.68048	3.65e-22	2.42851e-19	631.211	-0.432965	0.0828429	-5.22633	1.72904e-07	4.39441e-05	631.211	0.35239	0.0836527	4.21254	2.52518e-05	0.00192198
ENSMUSG00000039533	Mmd2	10337.1	-0.623722	0.0648775	-9.61384	6.98959e-22	4.50955e-19	10337.1	0.323881	0.0668496	4.84492	1.26663e-06	0.000218661	10337.1	-0.299841	0.0668024	-4.48847	7.17361e-06	0.000799222
ENSMUSG00000008035	Mid1ip1	12082.8	-0.493733	0.051784	-9.53446	1.50672e-21	9.43517e-19	12082.8	0.229993	0.053501	4.29885	1.71685e-05	0.00168907	12082.8	-0.26374	0.0534574	-4.93365	8.07083e-07	0.00017292
ENSMUSG00000026473	Glul	127536	-0.594995	0.0626095	-9.50326	2.03417e-21	1.23741e-18	127536	0.441989	0.0645186	6.85057	7.35581e-12	1.34604e-08	127536	-0.153006	0.0645147	-2.37165	0.017709	0.131773
ENSMUSG00000026259	Ngef	3062.76	-0.536166	0.0570276	-9.40188	5.35993e-21	3.16995e-18	3062.76	0.292617	0.0589292	4.96558	6.84975e-07	0.00012661	3062.76	-0.243549	0.0587647	-4.14448	3.40583e-05	0.00232994
ENSMUSG00000041423	Paqr6	2734.66	-0.674838	0.0719249	-9.38255	6.43975e-21	3.70564e-18	2734.66	0.251299	0.0740737	3.39255	0.00069245	0.0266601	2734.66	-0.42354	0.0739158	-5.73003	1.00416e-08	4.66144e-06
ENSMUSG00000097974	Gm10605	426.846	-0.714904	0.0765661	-9.33708	9.90241e-21	5.54821e-18	426.846	0.158354	0.0794926	1.99206	0.0463647	0.357233	426.846	-0.55655	0.0785762	-7.08294	1.41127e-12	2.75156e-09
ENSMUSG00000004902	Slc25a18	7073.93	-0.613389	0.065721	-9.33323	1.02697e-20	5.60647e-18	7073.93	0.406008	0.067704	5.99681	2.01229e-09	1.04203e-06	7073.93	-0.207381	0.0676367	-3.0661	0.00216871	0.0363884
ENSMUSG00000055945	Prr18	11730.6	-0.613973	0.065947	-9.3101	1.27714e-20	6.79792e-18	11730.6	0.544002	0.0679113	8.01047	1.14272e-15	2.09106e-11	11730.6	-0.0699715	0.0678697	-1.03097	0.302556	0.597249
ENSMUSG00000015970	Chdh	1865.63	0.828699	0.0895492	9.25411	2.16017e-20	1.12176e-17	1865.63	-0.592773	0.0915138	-6.47741	9.33082e-11	8.1307e-08	1865.63	0.235926	0.0917232	2.57215	0.0101069	0.0939247
ENSMUSG00000073600	Prob1	1176.66	0.556728	0.0604367	9.21176	3.20818e-20	1.62632e-17	1176.66	-0.355193	0.0621345	-5.71652	1.08727e-08	4.32519e-06	1176.66	0.201535	0.0627214	3.21318	0.00131273	0.0266191
ENSMUSG00000028086	Fbxw7	7821.82	-0.378365	0.0411652	-9.19139	3.87809e-20	1.9202e-17	7821.82	0.189343	0.0426234	4.44224	8.90278e-06	0.000975521	7821.82	-0.189022	0.0425598	-4.44133	8.94036e-06	0.000938251
ENSMUSG00000026608	Kctd3	8713.51	-0.373189	0.0406299	-9.1851	4.11146e-20	1.98948e-17	8713.51	0.316014	0.0420365	7.5176	5.57925e-14	2.55237e-10	8713.51	-0.0571757	0.0419778	-1.36205	0.173184	0.45244
ENSMUSG00000021364	Elovl2	2778.36	0.512453	0.0558387	9.17737	4.41762e-20	2.09012e-17	2778.36	-0.210481	0.0574772	-3.66199	0.00025026	0.0126856	2778.36	0.301972	0.0577469	5.22923	1.70219e-07	5.02842e-05
ENSMUSG00000025498	Irf7	488.194	0.856275	0.094404	9.07033	1.18662e-19	5.49226e-17	488.194	-0.0109247	0.0956106	-0.114262	0.90903	0.984472	488.194	0.84535	0.0963753	8.77144	1.76391e-18	1.71954e-14
ENSMUSG00000075012	Fjx1	2305.14	-0.607947	0.067297	-9.03379	1.65822e-19	7.51174e-17	2305.14	0.316609	0.0693837	4.56317	5.03872e-06	0.00064478	2305.14	-0.291338	0.0691913	-4.21061	2.54682e-05	0.00192198
ENSMUSG00000005198	Polr2a	8346.55	0.678675	0.0753127	9.01142	2.034e-19	9.02206e-17	8346.55	-0.327302	0.0773366	-4.23218	2.31438e-05	0.00208625	8346.55	0.351373	0.0774018	4.53959	5.63633e-06	0.000675446
ENSMUSG00000033579	Fa2h	9536.72	-0.574578	0.0637917	-9.0071	2.11569e-19	9.19287e-17	9536.72	0.357408	0.0657418	5.43653	5.4327e-08	1.71402e-05	9536.72	-0.217171	0.0656937	-3.30581	0.000947035	0.0212968
ENSMUSG00000035226	Rims4	5156.35	-0.787998	0.0875945	-8.99597	2.34149e-19	9.97052e-17	5156.35	0.215343	0.0896834	2.40114	0.016344	0.204032	5156.35	-0.572655	0.0896238	-6.38955	1.66379e-10	1.62195e-07
ENSMUSG00000028517	Plpp3	13052.1	-0.591245	0.065943	-8.966	3.07491e-19	1.28368e-16	13052.1	0.424676	0.0679146	6.25309	4.02398e-10	2.73962e-07	13052.1	-0.166568	0.0678799	-2.45387	0.0141329	0.11437
ENSMUSG00000024866	Acy3	685.162	0.781726	0.0880127	8.88196	6.56899e-19	2.6633e-16	685.162	-0.656958	0.0899855	-7.30071	2.8625e-13	1.04762e-09	685.162	0.124768	0.0905393	1.37805	0.168187	0.445503
ENSMUSG00000027221	Chst1	6166.3	-0.357619	0.0402682	-8.88094	6.6298e-19	2.6633e-16	6166.3	0.135313	0.0417263	3.24286	0.00118335	0.0383711	6166.3	-0.222306	0.0416499	-5.3375	9.42389e-08	3.1142e-05
ENSMUSG00000015243	Abca1	4885.17	0.54378	0.0614249	8.85276	8.53814e-19	3.3664e-16	4885.17	-0.122458	0.0632134	-1.93722	0.0527185	0.379562	4885.17	0.421322	0.0633544	6.65024	2.92612e-11	4.07505e-08
ENSMUSG00000024816	Frmd8	4678.03	-0.525609	0.0595388	-8.828	1.06561e-18	4.12509e-16	4678.03	0.201922	0.0614729	3.28473	0.0010208	0.0351121	4678.03	-0.323687	0.0613768	-5.27377	1.33652e-07	4.18206e-05
ENSMUSG00000044734	Serpinb1a	3696.51	-0.774711	0.0883007	-8.77356	1.7311e-18	6.58158e-16	3696.51	0.529308	0.0903606	5.85774	4.69215e-09	2.04432e-06	3696.51	-0.245403	0.0902766	-2.71834	0.00656106	0.0715442
ENSMUSG00000031790	Mmp15	3189.23	-0.417116	0.0477656	-8.73256	2.48963e-18	9.29942e-16	3189.23	0.210454	0.0494501	4.25588	2.0823e-05	0.00195557	3189.23	-0.206662	0.0492997	-4.19195	2.76563e-05	0.00201953
ENSMUSG00000033720	Sfxn5	14609.6	-0.450655	0.0522463	-8.62558	6.37677e-18	2.34082e-15	14609.6	0.317184	0.0539562	5.87855	4.13877e-09	1.8472e-06	14609.6	-0.133471	0.0539239	-2.47516	0.0133175	0.110537
ENSMUSG00000038388	Mpp6	3423.57	-0.408601	0.0474936	-8.60327	7.74756e-18	2.79582e-15	3423.57	0.22269	0.0491695	4.52903	5.92556e-06	0.000718092	3423.57	-0.185911	0.0490354	-3.79136	0.000149825	0.00622846
ENSMUSG00000102234	Gm37885	526.224	-0.917313	0.106774	-8.59118	8.60815e-18	3.0546e-15	526.224	0.698591	0.108298	6.45066	1.11364e-10	9.26299e-08	526.224	-0.218723	0.108019	-2.02484	0.0428835	0.218189
ENSMUSG00000008734	Gprc5b	34802.5	-0.387985	0.0453198	-8.56105	1.11845e-17	3.90374e-15	34802.5	0.234864	0.0468503	5.01308	5.35651e-07	0.000105397	34802.5	-0.15312	0.046837	-3.26922	0.00107846	0.0232084
ENSMUSG00000021721	Htr1a	1727.27	-0.690016	0.0806941	-8.55101	1.22016e-17	4.12664e-15	1727.27	0.317608	0.0828926	3.83156	0.000127334	0.00784538	1727.27	-0.372408	0.0826961	-4.50334	6.6895e-06	0.000758286
ENSMUSG00000049511	Htr1b	1320.17	-0.742995	0.0868906	-8.55092	1.22107e-17	4.12664e-15	1320.17	0.392289	0.0890535	4.4051	1.05737e-05	0.00112493	1320.17	-0.350706	0.0888227	-3.94838	7.86827e-05	0.00409087
ENSMUSG00000028445	Enho	7484.43	-0.579857	0.0679963	-8.52777	1.49197e-17	4.96338e-15	7484.43	0.253815	0.0700235	3.62471	0.000289283	0.014049	7484.43	-0.326042	0.0699698	-4.65975	3.16591e-06	0.000440899
ENSMUSG00000000202	Btbd17	1477.74	-0.683688	0.0805543	-8.48729	2.11506e-17	6.92795e-15	1477.74	0.428784	0.0827153	5.18385	2.17355e-07	5.44847e-05	1477.74	-0.254904	0.0824785	-3.09055	0.00199786	0.0341687
ENSMUSG00000032854	Ugt8a	16808.6	-0.58392	0.0688986	-8.47507	2.34946e-17	7.57914e-15	16808.6	0.43758	0.070904	6.17144	6.767e-10	4.12764e-07	16808.6	-0.14634	0.0708795	-2.06463	0.038958	0.2059
ENSMUSG00000029570	Lfng	1842.74	-0.566272	0.0668335	-8.47286	2.39432e-17	7.60859e-15	1842.74	0.376477	0.0688915	5.46478	4.6347e-08	1.54201e-05	1842.74	-0.189794	0.068664	-2.7641	0.00570799	0.0653103
ENSMUSG00000030307	Slc6a11	41573.7	-0.631314	0.0746408	-8.45803	2.71943e-17	8.51461e-15	41573.7	0.344308	0.0766971	4.48919	7.14943e-06	0.000828921	41573.7	-0.287006	0.0766882	-3.74251	0.000182195	0.00709032
ENSMUSG00000030029	Lrig1	9756.92	-0.591915	0.07005	-8.44989	2.9157e-17	8.99685e-15	9756.92	0.470307	0.0720713	6.52558	6.774e-11	6.52407e-08	9756.92	-0.121608	0.0720295	-1.68831	0.0913521	0.323893
ENSMUSG00000025537	Phkg1	2118.94	-0.516351	0.061154	-8.44346	3.08079e-17	9.37044e-15	2118.94	0.316722	0.0631322	5.01681	5.25355e-07	0.000104494	2118.94	-0.199629	0.0629269	-3.17239	0.0015119	0.0286615
ENSMUSG00000006542	Prkag3	94.8188	-0.972699	0.115585	-8.41543	3.91465e-17	1.1739e-14	94.8188	0.642215	0.116264	5.52377	3.31794e-08	1.12435e-05	94.8188	-0.330484	0.115871	-2.85218	0.00434205	0.055732
ENSMUSG00000045092	S1pr1	9888.58	-0.556185	0.0661646	-8.40608	4.23943e-17	1.23646e-14	9888.58	0.40818	0.0681417	5.99017	2.09622e-09	1.04203e-06	9888.58	-0.148004	0.0680996	-2.17335	0.029754	0.176166
ENSMUSG00000049288	Lix1l	3156.65	0.374209	0.0445099	8.40733	4.19434e-17	1.23646e-14	3156.65	-0.198366	0.0459205	-4.31978	1.56188e-05	0.0015618	3156.65	0.175843	0.0461704	3.80857	0.000139774	0.0059243
ENSMUSG00000044708	Kcnj10	50680.6	-0.608191	0.0723885	-8.40177	4.39786e-17	1.26534e-14	50680.6	0.427148	0.0744253	5.73929	9.50762e-09	3.86622e-06	50680.6	-0.181043	0.0744176	-2.4328	0.0149825	0.118649
ENSMUSG00000030107	Usp18	245.173	0.870093	0.103911	8.37344	5.59594e-17	1.58857e-14	245.173	-0.198716	0.104866	-1.89495	0.0580996	0.397445	245.173	0.671377	0.105741	6.34927	2.16336e-10	2.00853e-07
ENSMUSG00000022472	Desi1	15066.2	-0.38349	0.0458473	-8.36451	6.03636e-17	1.69105e-14	15066.2	0.241214	0.0474011	5.08879	3.60347e-07	8.04146e-05	15066.2	-0.142276	0.0473713	-3.00342	0.00266963	0.0416168
ENSMUSG00000045404	Kcnk13	1697.27	-0.691182	0.082731	-8.35457	6.56722e-17	1.81588e-14	1697.27	0.432155	0.0848839	5.09113	3.5594e-07	8.04146e-05	1697.27	-0.259027	0.0846925	-3.05844	0.00222495	0.036919
ENSMUSG00000015806	Qdpr	38892	-0.533738	0.0639131	-8.351	6.76882e-17	1.84763e-14	38892	0.347804	0.0658467	5.28202	1.27765e-07	3.43819e-05	38892	-0.185934	0.0658359	-2.8242	0.00473984	0.058526
ENSMUSG00000017390	Aldoc	144514	-0.521574	0.0625867	-8.33362	7.84041e-17	2.11304e-14	144514	0.299971	0.0644956	4.65103	3.30285e-06	0.000454427	144514	-0.221603	0.0644927	-3.43609	0.000590171	0.0160233
ENSMUSG00000076928	Trac	158.516	-0.88676	0.106515	-8.32523	8.4164e-17	2.23992e-14	158.516	0.707587	0.108194	6.54001	6.15164e-11	6.25383e-08	158.516	-0.179174	0.107278	-1.67018	0.0948845	0.330412
ENSMUSG00000033491	Prss35	316.39	-0.826233	0.0992662	-8.32341	8.54681e-17	2.24654e-14	316.39	0.563259	0.101288	5.56096	2.68298e-08	9.81916e-06	316.39	-0.262974	0.100636	-2.61311	0.00897217	0.0873778
ENSMUSG00000043439	E130012A19Rik	412.784	-0.721142	0.0869909	-8.28986	1.13385e-16	2.944e-14	412.784	0.252729	0.0895541	2.82208	0.00477127	0.0994412	412.784	-0.468413	0.0888679	-5.27089	1.35761e-07	4.18206e-05
ENSMUSG00000090257	Gm4524	148.909	-0.895302	0.108089	-8.28302	1.20087e-16	3.08044e-14	148.909	0.556696	0.109772	5.07139	3.9492e-07	8.70679e-05	148.909	-0.338606	0.108943	-3.10811	0.00188291	0.0329248
ENSMUSG00000027744	Stoml3	52.6336	-0.833313	0.101295	-8.2266	1.92598e-16	4.88167e-14	52.6336	0.0988949	0.099004	0.998898	0.317844	0.77472	52.6336	-0.734418	0.0994446	-7.3852	1.52222e-13	4.23983e-10
ENSMUSG00000020520	Galnt10	2421.95	0.324514	0.0395091	8.21365	2.14569e-16	5.37458e-14	2421.95	-0.192413	0.0407752	-4.71887	2.37157e-06	0.000347179	2421.95	0.132101	0.0411141	3.21303	0.00131341	0.0266191
ENSMUSG00000032320	Rcn2	15609.6	-0.325184	0.0396119	-8.20924	2.22588e-16	5.51061e-14	15609.6	0.146717	0.0409994	3.57851	0.000345555	0.015891	15609.6	-0.178467	0.0409725	-4.35577	1.32598e-05	0.0011859
ENSMUSG00000092624	Gm3654	17.4926	-0.812937	0.0993317	-8.18406	2.7444e-16	6.7162e-14	17.4926	0.155746	0.096309	1.61715	0.105846	0.520663	17.4926	-0.65719	0.0975242	-6.73874	1.59765e-11	2.39611e-08
ENSMUSG00000034685	Fam171a2	2427.3	-0.393759	0.048189	-8.17114	3.05501e-16	7.39138e-14	2427.3	0.169358	0.0499267	3.39214	0.000693492	0.0266601	2427.3	-0.224401	0.049747	-4.51084	6.45705e-06	0.000744929
ENSMUSG00000046500	Fam19a4	83.7911	-0.877287	0.107496	-8.16113	3.31896e-16	7.93977e-14	83.7911	0.496895	0.109605	4.53351	5.80115e-06	0.000707701	83.7911	-0.380392	0.108129	-3.51796	0.000434884	0.0131456
ENSMUSG00000043279	Trim56	1502.79	0.460512	0.0568112	8.106	5.23135e-16	1.23756e-13	1502.79	-0.211215	0.0584036	-3.61647	0.000298648	0.0142688	1502.79	0.249297	0.0588409	4.2368	2.2673e-05	0.00178001
ENSMUSG00000041958	Pigs	5927.83	-0.273247	0.033745	-8.0974	5.6144e-16	1.31359e-13	5927.83	0.110764	0.0349983	3.16483	0.00155174	0.0463974	5927.83	-0.162484	0.0349309	-4.65158	3.29408e-06	0.000455494
ENSMUSG00000047109	Cldn14	396.22	0.638259	0.0788981	8.08966	5.98304e-16	1.38462e-13	396.22	-0.426218	0.0806363	-5.28568	1.25241e-07	3.42057e-05	396.22	0.212041	0.0817505	2.59376	0.00949324	0.0905744
ENSMUSG00000025555	Farp1	3928.84	-0.440079	0.0545936	-8.06101	7.56687e-16	1.73232e-13	3928.84	0.271461	0.0564036	4.81282	1.48813e-06	0.000247557	3928.84	-0.168618	0.0562969	-2.99516	0.00274299	0.0424108
ENSMUSG00000025854	Fam20c	4290.83	-0.336202	0.0417548	-8.05181	8.15809e-16	1.84781e-13	4290.83	0.170898	0.0432581	3.95065	7.79397e-05	0.00528229	4290.83	-0.165304	0.0431613	-3.82992	0.000128186	0.00561632
ENSMUSG00000026833	Olfm1	20811.1	-0.335225	0.0416921	-8.04049	8.94766e-16	1.98442e-13	20811.1	0.123327	0.0431357	2.85905	0.00424909	0.0915831	20811.1	-0.211898	0.043116	-4.91461	8.89605e-07	0.000182575
ENSMUSG00000026843	Fubp3	2978.4	0.300556	0.03738	8.04056	8.94283e-16	1.98442e-13	2978.4	-0.113301	0.0385398	-2.93985	0.00328368	0.0773333	2978.4	0.187255	0.0388201	4.82366	1.40947e-06	0.000254134
ENSMUSG00000026344	Lypd1	4543.92	-0.648058	0.0807484	-8.02564	1.00995e-15	2.21679e-13	4543.92	0.254846	0.0828708	3.07523	0.00210342	0.0582308	4543.92	-0.393211	0.0828022	-4.7488	2.04628e-06	0.00031169
ENSMUSG00000029561	Oasl2	1101.76	0.66474	0.0829246	8.0162	1.09069e-15	2.32894e-13	1101.76	-0.142301	0.0847078	-1.6799	0.0929765	0.490697	1101.76	0.522439	0.0851021	6.13896	8.30617e-10	6.74773e-07
ENSMUSG00000040659	Efhd2	13395.4	-0.452107	0.0564017	-8.01584	1.09386e-15	2.32894e-13	13395.4	0.209038	0.0582148	3.59081	0.000329651	0.0154674	13395.4	-0.243069	0.0581843	-4.17757	2.94643e-05	0.00210427
ENSMUSG00000049721	Gal3st1	2471.57	-0.412866	0.0515002	-8.01679	1.08548e-15	2.32894e-13	2471.57	0.181044	0.053314	3.39581	0.000684261	0.0265282	2471.57	-0.231822	0.0531448	-4.36209	1.28829e-05	0.0011575
ENSMUSG00000074385	Gm10684	264.114	-0.846741	0.105657	-8.01408	1.10967e-15	2.33921e-13	264.114	0.401095	0.10746	3.7325	0.000189588	0.010387	264.114	-0.445646	0.106937	-4.16738	3.08115e-05	0.00216871
ENSMUSG00000036902	Neto2	4337.86	-0.411257	0.0515424	-7.97899	1.47534e-15	3.07955e-13	4337.86	0.190992	0.0532988	3.58342	0.000339125	0.0157504	4337.86	-0.220265	0.0532036	-4.14004	3.47247e-05	0.00234265
ENSMUSG00000027562	Car2	40423.5	-0.5862	0.0734964	-7.9759	1.51279e-15	3.12707e-13	40423.5	0.467969	0.0755417	6.19485	5.83423e-10	3.6814e-07	40423.5	-0.118231	0.0755327	-1.56529	0.117515	0.370203
ENSMUSG00000069808	Fam57a	1742.48	-0.424742	0.0534233	-7.95049	1.85772e-15	3.80315e-13	1742.48	0.186611	0.0553424	3.37195	0.000746391	0.0279881	1742.48	-0.23813	0.0551092	-4.32107	1.55278e-05	0.00131628
ENSMUSG00000006517	Mvd	1775.13	-0.561544	0.0707286	-7.93942	2.03136e-15	4.11901e-13	1775.13	0.13594	0.0729441	1.86362	0.0623749	0.409838	1775.13	-0.425604	0.0727461	-5.85054	4.89986e-09	2.89493e-06
ENSMUSG00000063239	Grm4	2680.96	-0.543859	0.068565	-7.93202	2.15606e-15	4.33064e-13	2680.96	0.282529	0.0706397	3.99958	6.34558e-05	0.0045182	2680.96	-0.26133	0.0705006	-3.70677	0.000209916	0.00771665
ENSMUSG00000052981	Ube2ql1	12539.5	-0.312615	0.0395669	-7.90094	2.76816e-15	5.50811e-13	12539.5	0.155405	0.0409568	3.79437	0.000148017	0.00876559	12539.5	-0.15721	0.0409253	-3.8414	0.000122337	0.00547539
ENSMUSG00000041329	Atp1b2	73571.3	-0.347514	0.0440328	-7.89216	2.97e-15	5.85503e-13	73571.3	0.345952	0.0455213	7.59977	2.96653e-14	1.80949e-10	73571.3	-0.00156269	0.0455157	-0.034333	0.972612	0.992732
ENSMUSG00000013846	St3gal1	2274.01	-0.597506	0.0758935	-7.87296	3.4636e-15	6.76547e-13	2274.01	0.374267	0.0780125	4.79752	1.60639e-06	0.000262459	2274.01	-0.223239	0.0778613	-2.86714	0.00414202	0.0546143
ENSMUSG00000037921	Ddx60	200.245	0.831414	0.105633	7.87075	3.52532e-15	6.82341e-13	200.245	-0.238538	0.106539	-2.23898	0.025157	0.261116	200.245	0.592876	0.107425	5.51897	3.40998e-08	1.32969e-05
ENSMUSG00000003657	Calb2	12054.7	-0.753478	0.0959312	-7.85436	4.01829e-15	7.70751e-13	12054.7	0.282652	0.0978421	2.88886	0.00386643	0.0861776	12054.7	-0.470825	0.097825	-4.81293	1.4873e-06	0.000255652
ENSMUSG00000073538	E330020D12Rik	89.6014	-0.786363	0.100174	-7.85	4.16042e-15	7.90888e-13	89.6014	0.414019	0.102917	4.02284	5.74995e-05	0.00417877	89.6014	-0.372343	0.100914	-3.6897	0.000224517	0.00809132
ENSMUSG00000010663	Fads1	19976.2	-0.490209	0.0625026	-7.84302	4.39844e-15	8.23639e-13	19976.2	0.324329	0.0644169	5.03484	4.78257e-07	0.00010296	19976.2	-0.16588	0.0643973	-2.57589	0.00999821	0.0934865
ENSMUSG00000028329	Xpa	742.75	0.338394	0.0431477	7.84269	4.41007e-15	8.23639e-13	742.75	-0.180805	0.0442726	-4.08391	4.42848e-05	0.00332189	742.75	0.157589	0.0452866	3.47982	0.000501749	0.0142914
ENSMUSG00000005107	Slc2a9	161.304	0.67323	0.0861315	7.8163	5.43966e-15	1.00709e-12	161.304	-0.192686	0.0865122	-2.22727	0.0259292	0.264481	161.304	0.480544	0.088906	5.40508	6.47787e-08	2.25534e-05
ENSMUSG00000029602	Rasal1	1131.95	-0.580498	0.0750805	-7.73167	1.06142e-14	1.94816e-12	1131.95	0.323977	0.0772916	4.19162	2.76973e-05	0.00240985	1131.95	-0.256521	0.0769976	-3.33155	0.000863646	0.0201212
ENSMUSG00000051098	Mblac2	2793.04	0.367576	0.0476403	7.71565	1.20367e-14	2.19038e-12	2793.04	-0.146235	0.0491041	-2.97807	0.00290071	0.0722059	2793.04	0.22134	0.0493616	4.48406	7.32368e-06	0.000811306
ENSMUSG00000045532	C1ql1	2151.86	-0.902928	0.117197	-7.70435	1.31512e-14	2.37291e-12	2151.86	0.239579	0.116994	2.04779	0.0405804	0.335225	2151.86	-0.66335	0.116996	-5.66985	1.42925e-08	6.3332e-06
ENSMUSG00000032411	Tfdp2	5319.45	0.277108	0.0360073	7.69589	1.40512e-14	2.51399e-12	5319.45	-0.166701	0.0372254	-4.47815	7.52933e-06	0.000850489	5319.45	0.110407	0.0373802	2.95362	0.00314066	0.0462139
ENSMUSG00000097428	AW047730	1970.64	-0.5807	0.0755956	-7.68167	1.57032e-14	2.78614e-12	1970.64	0.346375	0.077735	4.45584	8.35653e-06	0.000923472	1970.64	-0.234325	0.0775684	-3.02088	0.00252037	0.040016
ENSMUSG00000102758	Naaladl2	385.232	0.685358	0.0893389	7.67144	1.70079e-14	2.99268e-12	385.232	-0.229785	0.090779	-2.53126	0.0113654	0.165218	385.232	0.455573	0.0916668	4.96988	6.69955e-07	0.000157375
ENSMUSG00000046417	Lrrc75a	747.237	-0.442524	0.0577868	-7.65788	1.89026e-14	3.29882e-12	747.237	0.299661	0.0598528	5.00664	5.53897e-07	0.000106692	747.237	-0.142863	0.0593335	-2.4078	0.016049	0.124169
ENSMUSG00000032899	Styk1	57.8318	-0.892077	0.117026	-7.62289	2.48053e-14	4.29374e-12	57.8318	0.271611	0.117166	2.31817	0.0204403	0.231315	57.8318	-0.620466	0.117081	-5.29947	1.16138e-07	3.71205e-05
ENSMUSG00000030669	Calca	2446.5	0.795021	0.104406	7.61472	2.64263e-14	4.53744e-12	2446.5	-0.102301	0.105927	-0.965764	0.334163	0.787765	2446.5	0.69272	0.106005	6.53479	6.36996e-11	7.39556e-08
ENSMUSG00000046312	AI464131	3077.46	-0.397565	0.0522721	-7.60569	2.83383e-14	4.8268e-12	3077.46	0.325526	0.0540077	6.02739	1.66623e-09	9.23952e-07	3077.46	-0.0720399	0.0538791	-1.33706	0.181202	0.462536
ENSMUSG00000040972	Igsf21	1634.5	-0.551226	0.0725634	-7.59648	3.04294e-14	5.14184e-12	1634.5	0.325285	0.0746993	4.3546	1.33312e-05	0.00136748	1634.5	-0.225941	0.0744917	-3.0331	0.00242054	0.0390026
ENSMUSG00000038695	Josd2	7391.35	-0.332995	0.0438467	-7.59454	3.08893e-14	5.17845e-12	7391.35	0.109688	0.0453841	2.41687	0.0156545	0.199738	7391.35	-0.223308	0.0453315	-4.9261	8.38854e-07	0.000173991
ENSMUSG00000032228	Tcf12	6511.82	0.313728	0.0413445	7.58813	3.24543e-14	5.39831e-12	6511.82	-0.203403	0.0427339	-4.75975	1.93831e-06	0.000300586	6511.82	0.110325	0.0428508	2.57464	0.0100344	0.0936515
ENSMUSG00000031425	Plp1	412027	-0.535841	0.070709	-7.57813	3.50583e-14	5.78625e-12	412027	0.463555	0.0727273	6.37388	1.84302e-10	1.40523e-07	412027	-0.072286	0.0727265	-0.993944	0.32025	0.614317
ENSMUSG00000038540	Tmc3	404.77	0.831808	0.109823	7.57408	3.61688e-14	5.92361e-12	404.77	-0.732113	0.111045	-6.59292	4.31253e-11	4.87716e-08	404.77	0.099695	0.111313	0.895627	0.370452	0.658183
ENSMUSG00000040296	Ddx58	852.361	0.526258	0.0696646	7.55417	4.2154e-14	6.85114e-12	852.361	-0.181966	0.0713167	-2.55152	0.0107253	0.160608	852.361	0.344292	0.0719254	4.78679	1.69467e-06	0.000280009
ENSMUSG00000049800	Sertad2	1998.88	0.323388	0.0428684	7.54374	4.56675e-14	7.36595e-12	1998.88	-0.142361	0.0441661	-3.2233	0.00126721	0.0399804	1998.88	0.181027	0.0445374	4.06461	4.8112e-05	0.00288627
ENSMUSG00000058975	Kcnc1	22721.7	-0.414892	0.0551829	-7.5185	5.54103e-14	8.87024e-12	22721.7	0.25077	0.0569554	4.40292	1.06802e-05	0.0011297	22721.7	-0.164122	0.0569383	-2.88245	0.00394591	0.0531827
ENSMUSG00000027523	Gnas	171416	-0.34921	0.0465603	-7.50018	6.37319e-14	1.01262e-11	171416	0.0728954	0.048119	1.5149	0.129798	0.566734	171416	-0.276315	0.0481169	-5.74258	9.32452e-09	4.49126e-06
ENSMUSG00000018593	Sparc	96631.8	-0.452179	0.0603339	-7.49461	6.64963e-14	1.04872e-11	96631.8	0.169009	0.0622051	2.71696	0.00658837	0.121533	96631.8	-0.28317	0.0622013	-4.55247	5.30189e-06	0.000646069
ENSMUSG00000037708	Spag6	317.805	0.870481	0.116219	7.49003	6.88587e-14	1.07799e-11	317.805	-0.528949	0.115589	-4.57611	4.73694e-06	0.000614761	317.805	0.341532	0.115516	2.95658	0.00311072	0.0459467
ENSMUSG00000055717	Slain1	8613.5	-0.374966	0.0501247	-7.48067	7.39437e-14	1.14082e-11	8613.5	0.231198	0.0517985	4.46342	8.06624e-06	0.000900025	8613.5	-0.143768	0.0517542	-2.7779	0.00547113	0.063857
ENSMUSG00000104415	Gm37069	202.388	-0.772108	0.103208	-7.48108	7.37133e-14	1.14082e-11	202.388	0.695096	0.104951	6.62303	3.51912e-11	4.29309e-08	202.388	-0.0770117	0.104175	-0.739253	0.459753	0.729658
ENSMUSG00000054252	Fgfr3	14134.7	-0.499211	0.0667915	-7.47417	7.76905e-14	1.19001e-11	14134.7	0.293558	0.0687762	4.26831	1.96959e-05	0.00189692	14134.7	-0.205653	0.0687513	-2.99126	0.00277832	0.0427874
ENSMUSG00000045664	Cdc42ep2	2509.19	-0.470436	0.0629733	-7.4704	7.9949e-14	1.21585e-11	2509.19	0.291178	0.0649594	4.48245	7.37893e-06	0.000842499	2509.19	-0.179259	0.0648141	-2.76573	0.00567949	0.0652522
ENSMUSG00000019437	Tlcd1	2286.72	-0.527421	0.070694	-7.46062	8.6115e-14	1.30034e-11	2286.72	0.288933	0.0727939	3.9692	7.21151e-05	0.00499862	2286.72	-0.238488	0.0726463	-3.28286	0.00102759	0.0224879
ENSMUSG00000045318	Adra2c	664.892	-0.417162	0.0559408	-7.45721	8.83758e-14	1.32508e-11	664.892	0.164166	0.058193	2.82106	0.0047866	0.0996473	664.892	-0.252997	0.0576338	-4.38973	1.13491e-05	0.00108009
ENSMUSG00000015850	Adamtsl4	3355.83	-0.445064	0.0597007	-7.45492	8.99236e-14	1.33886e-11	3355.83	0.222584	0.0616309	3.61156	0.000304357	0.0144661	3355.83	-0.22248	0.061521	-3.61633	0.000298808	0.0100204
ENSMUSG00000062480	Acat3	122.898	-0.845655	0.113486	-7.45162	9.21995e-14	1.35381e-11	122.898	0.515861	0.11454	4.50377	6.67574e-06	0.000788125	122.898	-0.329795	0.114078	-2.89096	0.00384067	0.0523282
ENSMUSG00000097789	Gm2115	3800.23	-0.415658	0.0557747	-7.45244	9.16316e-14	1.35381e-11	3800.23	0.177334	0.0576305	3.07709	0.00209032	0.0579556	3800.23	-0.238323	0.057532	-4.14245	3.43611e-05	0.00233841
ENSMUSG00000068105	Tnfrsf13c	112.546	0.839535	0.11277	7.44464	9.72123e-14	1.41764e-11	112.546	-0.646073	0.113598	-5.68735	1.2903e-08	5.02364e-06	112.546	0.193462	0.114234	1.69356	0.0903482	0.32168
ENSMUSG00000042401	Crtac1	6291.24	-0.546028	0.0734354	-7.43549	1.0418e-13	1.50892e-11	6291.24	0.175324	0.0755226	2.32148	0.0202609	0.230611	6291.24	-0.370704	0.0754723	-4.91179	9.02491e-07	0.00018329
ENSMUSG00000092447	Gm7696	7.35171	-0.651241	0.0876789	-7.42757	1.10609e-13	1.5912e-11	7.35171	0.0612293	0.08389	0.729876	0.465466	NA	7.35171	-0.590012	0.0854539	-6.90445	5.03983e-12	NA
ENSMUSG00000038074	Fkbp14	1533.38	0.259735	0.0350901	7.40195	1.34203e-13	1.91767e-11	1533.38	-0.158689	0.0361882	-4.38512	1.15924e-05	0.00121914	1533.38	0.101045	0.0367072	2.75274	0.00590988	0.066604
ENSMUSG00000001467	Cyp51	9870.82	-0.457458	0.0619826	-7.38042	1.57794e-13	2.2268e-11	9870.82	0.211007	0.0639069	3.30179	0.000960687	0.0336774	9870.82	-0.246451	0.0638709	-3.85857	0.000114051	0.00526933
ENSMUSG00000025789	St8sia2	594.084	-0.662824	0.0898099	-7.3803	1.57929e-13	2.2268e-11	594.084	0.217377	0.0921691	2.35846	0.0183509	0.218698	594.084	-0.445447	0.0917873	-4.85303	1.21589e-06	0.000227944
ENSMUSG00000020962	Gtf2a1	3905.84	0.293091	0.0398266	7.35917	1.85054e-13	2.57658e-11	3905.84	-0.117332	0.0411098	-2.85413	0.00431552	0.0922544	3905.84	0.175758	0.0413045	4.25518	2.08881e-05	0.00166227
ENSMUSG00000026255	Efhd1	4923.78	-0.393955	0.053533	-7.3591	1.85156e-13	2.57658e-11	4923.78	0.283571	0.0552953	5.1283	2.92365e-07	6.94804e-05	4923.78	-0.110384	0.0552198	-1.99898	0.0456101	0.223826
ENSMUSG00000067279	Ppp1r3c	4647.84	-0.399826	0.0544238	-7.34652	2.03436e-13	2.81256e-11	4647.84	0.237235	0.056218	4.21992	2.44389e-05	0.0021815	4647.84	-0.16259	0.056138	-2.89626	0.00377642	0.051597
ENSMUSG00000027809	Etfdh	4195.66	0.327717	0.0447192	7.32832	2.33048e-13	3.20117e-11	4195.66	-0.0837965	0.0461239	-1.81677	0.0692523	0.430449	4195.66	0.24392	0.0462948	5.26885	1.37279e-07	4.18206e-05
ENSMUSG00000046999	1110032F04Rik	325.747	-0.624675	0.085257	-7.32696	2.35429e-13	3.21315e-11	325.747	0.108737	0.0881059	1.23417	0.217141	0.680409	325.747	-0.515938	0.087346	-5.90683	3.4875e-09	2.34468e-06
ENSMUSG00000058454	Dhcr7	4095.04	-0.373422	0.0510175	-7.31949	2.4891e-13	3.3755e-11	4095.04	0.168325	0.0527582	3.1905	0.00142026	0.0435331	4095.04	-0.205097	0.0526674	-3.89419	9.85281e-05	0.00479028
ENSMUSG00000060380	C030014I23Rik	483.922	-0.457791	0.0625961	-7.31341	2.6044e-13	3.50952e-11	483.922	0.197258	0.0650855	3.03075	0.00243949	0.0644629	483.922	-0.260534	0.064371	-4.04737	5.17952e-05	0.00304172
ENSMUSG00000046321	Hs3st2	771.02	-0.421677	0.0577448	-7.30243	2.82609e-13	3.78429e-11	771.02	0.232424	0.0598509	3.88337	0.000103017	0.00660551	771.02	-0.189254	0.0593792	-3.18721	0.00143655	0.0278516
ENSMUSG00000003518	Dusp3	14568.4	0.261046	0.0358226	7.28719	3.16496e-13	4.21157e-11	14568.4	-0.154502	0.0370596	-4.16903	3.05903e-05	0.00261576	14568.4	0.106543	0.037115	2.87063	0.00409654	0.0543543
ENSMUSG00000047904	Sstr2	429.821	-0.52819	0.0725711	-7.27825	3.38173e-13	4.47207e-11	429.821	0.199557	0.0752399	2.65228	0.00799504	0.137114	429.821	-0.328633	0.0745233	-4.4098	1.03464e-05	0.00102195
ENSMUSG00000062175	Tgif2	210.568	0.700015	0.0965218	7.2524	4.09436e-13	5.38106e-11	210.568	-0.567887	0.098254	-5.77979	7.47938e-09	3.11057e-06	210.568	0.132128	0.0993708	1.32964	0.183636	0.464751
ENSMUSG00000018166	Erbb3	2659.17	-0.582252	0.0803165	-7.24946	4.18427e-13	5.46548e-11	2659.17	0.444473	0.0824173	5.39296	6.93065e-08	1.95114e-05	2659.17	-0.137778	0.0823083	-1.67393	0.0941447	0.329186
ENSMUSG00000038264	Sema7a	10865	-0.430341	0.0594279	-7.2414	4.44072e-13	5.76166e-11	10865	0.251226	0.061296	4.09858	4.15698e-05	0.00318278	10865	-0.179115	0.0612627	-2.92372	0.00345877	0.0489056
ENSMUSG00000054477	Kcnn2	2907.75	-0.329957	0.04557	-7.24066	4.46514e-13	5.76166e-11	2907.75	0.28109	0.0471321	5.96388	2.46323e-09	1.15576e-06	2907.75	-0.0488666	0.047005	-1.03961	0.298523	0.593303
ENSMUSG00000050953	Gja1	20083.9	-0.535325	0.0740003	-7.2341	4.68631e-13	6.01062e-11	20083.9	0.424976	0.0760513	5.58802	2.2967e-08	8.57702e-06	20083.9	-0.110349	0.0760355	-1.45128	0.146701	0.414106
ENSMUSG00000027333	Smox	4551.66	-0.435698	0.0602883	-7.22691	4.94098e-13	6.2993e-11	4551.66	0.254957	0.0621987	4.09908	4.14802e-05	0.00318278	4551.66	-0.180741	0.0621207	-2.90951	0.00361995	0.0502335
ENSMUSG00000037108	Zcwpw1	945.458	-0.390045	0.0540086	-7.22191	5.12636e-13	6.49674e-11	945.458	0.126183	0.056161	2.2468	0.0246527	0.25744	945.458	-0.263862	0.055792	-4.72939	2.25197e-06	0.000337744
ENSMUSG00000024810	Il33	12089.9	-0.558525	0.0774279	-7.21348	5.45397e-13	6.87104e-11	12089.9	0.497045	0.0794969	6.25239	4.04229e-10	2.73962e-07	12089.9	-0.0614795	0.0794717	-0.773603	0.439166	0.71481
ENSMUSG00000020684	Rasl10b	10282.7	-0.253076	0.0350923	-7.21172	5.52485e-13	6.91939e-11	10282.7	0.0993688	0.036355	2.7333	0.00627041	0.118413	10282.7	-0.153707	0.0363223	-4.23174	2.31887e-05	0.00179424
ENSMUSG00000020150	Gamt	1160.9	-0.501967	0.069616	-7.21051	5.57415e-13	6.9403e-11	1160.9	0.376828	0.0717014	5.25552	1.47604e-07	3.85858e-05	1160.9	-0.125138	0.071412	-1.75235	0.0797144	0.301533
ENSMUSG00000071379	Hpcal1	8122.76	-0.459914	0.0638137	-7.20714	5.71399e-13	7.07306e-11	8122.76	0.0746006	0.0657898	1.13392	0.256827	0.719986	8122.76	-0.385313	0.0657488	-5.86039	4.61788e-09	2.89493e-06
ENSMUSG00000058997	Vwa8	7731.44	0.233689	0.0324351	7.20482	5.81204e-13	7.15284e-11	7731.44	-0.0601202	0.0335244	-1.79333	0.0729205	0.438794	7731.44	0.173569	0.0336332	5.16064	2.46104e-07	7.05631e-05
ENSMUSG00000001225	Slc26a3	29.1245	-0.810527	0.112515	-7.20374	5.8585e-13	7.16858e-11	29.1245	0.142546	0.110531	1.28965	0.197173	0.65969	29.1245	-0.66798	0.111305	-6.00133	1.95703e-09	1.46754e-06
ENSMUSG00000076617	Ighm	4217.38	-0.723854	0.100721	-7.18672	6.63687e-13	8.0746e-11	4217.38	0.484288	0.102484	4.72552	2.29532e-06	0.000341481	4217.38	-0.239567	0.102445	-2.33849	0.0193619	0.138288
ENSMUSG00000034683	Ppp1r1c	144.256	0.802363	0.111711	7.18249	6.8454e-13	8.28098e-11	144.256	-0.148856	0.112277	-1.32579	0.184908	0.644993	144.256	0.653507	0.112925	5.78712	7.16044e-09	3.87798e-06
ENSMUSG00000025203	Scd2	229548	-0.361086	0.0503233	-7.17533	7.2134e-13	8.67686e-11	229548	0.21659	0.051976	4.16711	3.08487e-05	0.00261843	229548	-0.144496	0.0519745	-2.78014	0.00543359	0.0637754
ENSMUSG00000040055	Gjb6	6695.83	-0.500677	0.0698044	-7.17257	7.36052e-13	8.80409e-11	6695.83	0.304255	0.0718391	4.23522	2.28323e-05	0.00206836	6695.83	-0.196422	0.0717911	-2.73602	0.00621868	0.0691659
ENSMUSG00000026986	Hnmt	2162.76	0.273193	0.0381544	7.16018	8.05727e-13	9.54007e-11	2162.76	-0.14971	0.0393771	-3.80196	0.000143554	0.00866965	2162.76	0.123482	0.039728	3.1082	0.00188233	0.0329248
ENSMUSG00000043496	Tril	6518	-0.44571	0.0622496	-7.16004	8.06544e-13	9.54007e-11	6518	0.313826	0.0641761	4.89008	1.00796e-06	0.000175663	6518	-0.131884	0.0641234	-2.05672	0.0397133	0.207447
ENSMUSG00000021194	Chga	25926.4	-0.240142	0.0335718	-7.15309	8.48474e-13	9.98059e-11	25926.4	0.113523	0.0347646	3.26549	0.00109275	0.0363459	25926.4	-0.126619	0.0347527	-3.64342	0.000269041	0.00935025
ENSMUSG00000022641	Bbx	3675.84	0.371776	0.0520358	7.14462	9.02438e-13	1.0557e-10	3675.84	-0.0656747	0.0536117	-1.22501	0.220573	0.683714	3675.84	0.306102	0.053789	5.69078	1.26459e-08	5.73388e-06
ENSMUSG00000058258	Idi1	6832.98	-0.446291	0.0624824	-7.14267	9.15325e-13	1.06493e-10	6832.98	0.20826	0.0644255	3.23257	0.00122684	0.0392481	6832.98	-0.238032	0.0643759	-3.69753	0.000217707	0.00793389
ENSMUSG00000025867	Cplx2	30556.5	-0.506646	0.0710528	-7.13055	9.99684e-13	1.15675e-10	30556.5	0.207538	0.0730823	2.83979	0.00451439	0.0960567	30556.5	-0.299108	0.073072	-4.09333	4.25226e-05	0.00270053
ENSMUSG00000087064	Sap30bpos	40.6852	-0.820746	0.115116	-7.12971	1.00583e-12	1.15758e-10	40.6852	0.293602	0.113891	2.57791	0.00994001	0.154408	40.6852	-0.527144	0.114379	-4.60873	4.05142e-06	0.000524335
ENSMUSG00000002055	Spag5	1597.89	-0.547602	0.0769896	-7.11268	1.1381e-12	1.30276e-10	1597.89	0.267209	0.0791777	3.3748	0.000738681	0.0278265	1597.89	-0.280393	0.0789985	-3.54935	0.000386185	0.0120987
ENSMUSG00000022510	Trp63	166.937	-0.732915	0.103652	-7.0709	1.53936e-12	1.75265e-10	166.937	0.314041	0.105803	2.96816	0.00299587	0.0737838	166.937	-0.418874	0.10503	-3.98814	6.65945e-05	0.00365745
ENSMUSG00000028145	Them4	3069.52	-0.394163	0.0557539	-7.0697	1.55273e-12	1.75847e-10	3069.52	0.268177	0.0575869	4.65691	3.20995e-06	0.000444991	3069.52	-0.125986	0.0574729	-2.1921	0.0283724	0.171763
ENSMUSG00000029309	Sparcl1	249819	-0.396351	0.0560798	-7.06763	1.57607e-12	1.77545e-10	249819	0.263858	0.0578639	4.55997	5.11611e-06	0.000650137	249819	-0.132494	0.0578625	-2.2898	0.0220327	0.149118
ENSMUSG00000071253	Slc25a16	2792.4	0.312256	0.0442244	7.06071	1.65649e-12	1.85623e-10	2792.4	-0.139641	0.0456084	-3.06175	0.00220051	0.0603704	2792.4	0.172615	0.0458544	3.76441	0.000166941	0.00665614
ENSMUSG00000036907	C1ql2	445.878	-0.790549	0.112016	-7.05747	1.69563e-12	1.89014e-10	445.878	0.267073	0.113162	2.3601	0.01827	0.218226	445.878	-0.523476	0.113019	-4.63173	3.62616e-06	0.000490967
ENSMUSG00000034413	Neurl1b	145.526	-0.709325	0.100675	-7.04567	1.84572e-12	2.04673e-10	145.526	-0.0477144	0.103748	-0.459905	0.645584	0.919446	145.526	-0.757039	0.102806	-7.3638	1.78751e-13	4.35639e-10
ENSMUSG00000059991	Nptx2	493.473	-0.73357	0.104153	-7.04321	1.87861e-12	2.07241e-10	493.473	0.424453	0.105878	4.00889	6.10057e-05	0.00437782	493.473	-0.309118	0.105615	-2.92682	0.00342444	0.0487346
ENSMUSG00000026434	Nucks1	9940.08	0.251159	0.0356723	7.04074	1.91225e-12	2.09865e-10	9940.08	-0.0684146	0.0368804	-1.85504	0.063591	0.413964	9940.08	0.182745	0.0369619	4.94414	7.64825e-07	0.000165687
ENSMUSG00000031996	Aplp2	68798.7	0.171634	0.0243997	7.03429	2.00274e-12	2.18668e-10	68798.7	-0.0771631	0.0252721	-3.05329	0.00226347	0.0618196	68798.7	0.0944712	0.0252857	3.73616	0.000186855	0.00721407
ENSMUSG00000000275	Trim25	1094.89	0.500657	0.0711999	7.03171	2.04013e-12	2.21614e-10	1094.89	-0.151899	0.0729505	-2.08223	0.0373217	0.320483	1094.89	0.348757	0.0733834	4.75254	2.00875e-06	0.000308382
ENSMUSG00000029832	Nfe2l3	1268.22	0.478294	0.0680897	7.02447	2.14873e-12	2.32226e-10	1268.22	-0.434773	0.0700865	-6.20338	5.52628e-10	3.61162e-07	1268.22	0.0435209	0.0704615	0.617655	0.536802	0.782985
ENSMUSG00000018569	Cldn7	18.3419	0.809543	0.115391	7.01567	2.28851e-12	2.46084e-10	18.3419	-0.478404	0.115104	-4.15629	3.23458e-05	0.0026662	18.3419	0.331139	0.113769	2.91062	0.00360708	0.050166
ENSMUSG00000026683	Nuf2	179.122	-0.759214	0.10868	-6.98579	2.83261e-12	3.03061e-10	179.122	0.540568	0.110182	4.90613	9.28918e-07	0.000165032	179.122	-0.218646	0.109649	-1.99405	0.0461465	0.225324
ENSMUSG00000027533	Fabp5	10678.8	-0.441044	0.0631566	-6.98335	2.8823e-12	3.06835e-10	10678.8	0.176279	0.0651011	2.70777	0.00677369	0.123581	10678.8	-0.264765	0.065071	-4.06887	4.72414e-05	0.00286081
ENSMUSG00000029249	Rest	1079.61	0.392546	0.0562578	6.97763	3.00206e-12	3.17994e-10	1079.61	-0.158405	0.0577788	-2.74157	0.00611461	0.11637	1079.61	0.234141	0.0583234	4.01454	5.95621e-05	0.00336604
ENSMUSG00000025898	Cwf19l2	1731.27	0.358889	0.0515682	6.95951	3.41469e-12	3.59912e-10	1731.27	-0.104445	0.0530414	-1.96912	0.0489391	0.367928	1731.27	0.254444	0.0534063	4.7643	1.89511e-06	0.000297976
ENSMUSG00000048644	Ctxn1	1595.94	-0.568926	0.0818307	-6.95248	3.58926e-12	3.76448e-10	1595.94	0.0802306	0.0840777	0.954243	0.339961	0.792173	1595.94	-0.488695	0.0839206	-5.8233	5.76955e-09	3.21397e-06
ENSMUSG00000009394	Syn2	25281.2	-0.30052	0.0433521	-6.93206	4.14747e-12	4.32862e-10	25281.2	0.147883	0.0448334	3.29851	0.000972009	0.0338796	25281.2	-0.152636	0.0448203	-3.40552	0.000660372	0.0170986
ENSMUSG00000009356	Lpo	557.266	-0.557027	0.0803741	-6.93043	4.19578e-12	4.35767e-10	557.266	0.479786	0.082527	5.81369	6.11114e-09	2.60064e-06	557.266	-0.0772405	0.0820297	-0.941616	0.346389	0.636879
ENSMUSG00000031604	Msmo1	10853.3	-0.401073	0.0579019	-6.92677	4.30559e-12	4.45001e-10	10853.3	0.145867	0.0597515	2.44122	0.0146376	0.192009	10853.3	-0.255206	0.0597209	-4.27332	1.92584e-05	0.00155196
ENSMUSG00000036111	Lmo1	984.081	-0.351281	0.0508592	-6.90694	4.95231e-12	5.06921e-10	984.081	0.138666	0.0528468	2.62392	0.00869241	0.14434	984.081	-0.212616	0.0525031	-4.04958	5.13089e-05	0.00302227
ENSMUSG00000091370	5730435O14Rik	11.3368	-0.536829	0.0777187	-6.90734	4.93843e-12	5.06921e-10	11.3368	0.0213978	0.0749703	0.285417	0.775325	NA	11.3368	-0.515432	0.0755508	-6.82232	8.95817e-12	1.45548e-08
ENSMUSG00000030256	Bhlhe41	5216.27	-0.330312	0.0478286	-6.90616	4.97964e-12	5.0728e-10	5216.27	0.221989	0.0494524	4.48893	7.15814e-06	0.000828921	5216.27	-0.108323	0.0493865	-2.19338	0.02828	0.171501
ENSMUSG00000037747	Phyhipl	19815.5	-0.279618	0.0405653	-6.89303	5.46169e-12	5.53737e-10	19815.5	0.137875	0.0419703	3.28507	0.00101959	0.0351121	19815.5	-0.141743	0.0419537	-3.37856	0.00072867	0.0180693
ENSMUSG00000032564	Cpne4	1771.57	-0.617619	0.0896263	-6.89105	5.53822e-12	5.58835e-10	1771.57	0.123856	0.0917619	1.34976	0.177094	0.634011	1771.57	-0.493763	0.0916434	-5.38788	7.12951e-08	2.43867e-05
ENSMUSG00000000184	Ccnd2	1719.16	0.68631	0.0996969	6.88397	5.82081e-12	5.84579e-10	1719.16	-0.419296	0.10144	-4.13343	3.57389e-05	0.00283111	1719.16	0.267015	0.101558	2.62917	0.00855932	0.0847542
ENSMUSG00000085601	Gm4969	124.148	0.628113	0.0912986	6.87977	5.99506e-12	5.99252e-10	124.148	-0.606356	0.093394	-6.49245	8.44528e-11	7.72701e-08	124.148	0.0217573	0.0954756	0.227884	0.819737	0.930021
ENSMUSG00000050063	Klk6	6016.38	-0.641011	0.0933525	-6.86657	6.57645e-12	6.54295e-10	6016.38	0.38933	0.0953238	4.08429	4.42125e-05	0.00332189	6016.38	-0.251681	0.0952913	-2.64118	0.00826179	0.0829882
ENSMUSG00000026970	Rbms1	3700.51	0.261574	0.0381194	6.86196	6.79207e-12	6.72604e-10	3700.51	-0.104609	0.0393435	-2.65887	0.00784035	0.135155	3700.51	0.156965	0.0395395	3.96983	7.19243e-05	0.00391357
ENSMUSG00000087380	2210408F21Rik	461.35	-0.398216	0.0580748	-6.85695	7.03487e-12	6.93423e-10	461.35	0.11982	0.0605928	1.97747	0.047989	0.364242	461.35	-0.278396	0.0598826	-4.64902	3.33508e-06	0.000457916
ENSMUSG00000091549	Gm6548	525.265	0.490755	0.071593	6.85479	7.14167e-12	7.00707e-10	525.265	-0.220552	0.0732064	-3.01274	0.00258898	0.0671996	525.265	0.270203	0.0740699	3.64794	0.000264347	0.00925308
ENSMUSG00000044952	Kctd21	2027.05	-0.297036	0.0433524	-6.85166	7.29985e-12	7.12941e-10	2027.05	0.172025	0.0449438	3.82755	0.000129426	0.00794756	2027.05	-0.125011	0.0447805	-2.79165	0.00524405	0.0623294
ENSMUSG00000025880	Smad7	2445.92	-0.199137	0.0290675	-6.85085	7.34106e-12	7.13692e-10	2445.92	0.151297	0.0301535	5.01757	5.23301e-07	0.000104494	2445.92	-0.0478401	0.0300397	-1.59256	0.111258	0.359501
ENSMUSG00000060568	Fam78b	2218.76	-0.366517	0.0535926	-6.83894	7.97796e-12	7.72085e-10	2218.76	0.202615	0.0554198	3.65601	0.000256172	0.0129494	2218.76	-0.163901	0.0552671	-2.96563	0.00302066	0.0451352
ENSMUSG00000035863	Palm	7372.07	-0.200158	0.0292908	-6.83346	8.28877e-12	7.98535e-10	7372.07	0.0592632	0.0303939	1.94984	0.0511954	0.37473	7372.07	-0.140895	0.0303583	-4.64106	3.46627e-06	0.000472601
ENSMUSG00000078235	Fam43b	1952.29	-0.331398	0.0485013	-6.83276	8.32979e-12	7.98872e-10	1952.29	0.116497	0.0502754	2.31718	0.0204939	0.231636	1952.29	-0.214901	0.0501017	-4.28929	1.79248e-05	0.00148085
ENSMUSG00000023088	Abcc1	2566.05	0.312803	0.0458278	6.82562	8.75462e-12	8.3585e-10	2566.05	-0.198753	0.0472995	-4.20201	2.64558e-05	0.00231634	2566.05	0.11405	0.0475528	2.39839	0.0164673	0.126187
ENSMUSG00000060961	Slc4a4	25780.2	-0.427018	0.0628921	-6.78969	1.12371e-11	1.06808e-09	25780.2	0.341131	0.0648083	5.2637	1.41188e-07	3.74435e-05	25780.2	-0.0858871	0.0647957	-1.32551	0.185003	0.465721
ENSMUSG00000039114	Nrn1	8527.7	-0.290235	0.0428041	-6.78055	1.19716e-11	1.13284e-09	8527.7	0.0955564	0.044304	2.15683	0.0310186	0.29183	8527.7	-0.194679	0.0442666	-4.39788	1.09313e-05	0.00105508
ENSMUSG00000032259	Drd2	1083.67	-0.627142	0.0927754	-6.75979	1.38188e-11	1.30184e-09	1083.67	0.191059	0.0948986	2.0133	0.0440836	0.345878	1083.67	-0.436084	0.0947252	-4.60367	4.15107e-06	0.000525542
ENSMUSG00000031337	Mtm1	1289.45	0.340353	0.0503622	6.7581	1.39814e-11	1.31135e-09	1289.45	-0.0901369	0.0517256	-1.7426	0.0814044	0.461754	1289.45	0.250216	0.0522108	4.79241	1.64787e-06	0.00027697
ENSMUSG00000045094	Arhgef37	515.394	0.497178	0.0736542	6.75016	1.47678e-11	1.37904e-09	515.394	-0.299606	0.0754369	-3.97162	7.13867e-05	0.00496694	515.394	0.197572	0.0762611	2.59073	0.00957733	0.0910874
ENSMUSG00000089633	A230009B12Rik	209.852	-0.586679	0.0869542	-6.74699	1.50948e-11	1.40342e-09	209.852	0.162824	0.0899502	1.81015	0.0702722	0.432384	209.852	-0.423855	0.088919	-4.76676	1.87214e-06	0.000296756
ENSMUSG00000034158	Lrrc58	8451.8	0.244991	0.0363248	6.74446	1.53594e-11	1.42181e-09	8451.8	-0.0718299	0.0375488	-1.91297	0.0557514	0.390354	8451.8	0.173161	0.0376398	4.60048	4.21513e-06	0.000530209
ENSMUSG00000029156	Sgcb	6861.68	0.21248	0.0315131	6.74261	1.55562e-11	1.4338e-09	6861.68	-0.113061	0.0325942	-3.46876	0.000522857	0.0218794	6861.68	0.099419	0.0327102	3.03939	0.00237059	0.038426
ENSMUSG00000022269	March11	404.427	-0.591038	0.0876714	-6.74151	1.56748e-11	1.4385e-09	404.427	0.25172	0.0900783	2.79446	0.00519867	0.105349	404.427	-0.339318	0.0895335	-3.78984	0.000150745	0.00625335
ENSMUSG00000031765	Mt1	11390	-0.599879	0.0890262	-6.73823	1.60329e-11	1.46505e-09	11390	0.493692	0.0910522	5.42207	5.89121e-08	1.79672e-05	11390	-0.106187	0.0910323	-1.16648	0.243421	0.533729
ENSMUSG00000054509	Parp4	1530	0.424497	0.0630756	6.72997	1.697e-11	1.54405e-09	1530	-0.242258	0.0648733	-3.73433	0.000188215	0.010387	1530	0.182239	0.0652045	2.79488	0.00519189	0.0618929
ENSMUSG00000090035	Galnt4	666.655	0.393131	0.0584727	6.72334	1.77609e-11	1.60914e-09	666.655	-0.227036	0.0600599	-3.78016	0.000156726	0.00904712	666.655	0.166095	0.0608813	2.72818	0.00636849	0.0702298
ENSMUSG00000031837	Necab2	3844.49	-0.543191	0.080806	-6.72215	1.79058e-11	1.61539e-09	3844.49	0.0502615	0.0829542	0.605894	0.544585	0.885989	3844.49	-0.492929	0.0828905	-5.94675	2.73521e-09	1.90458e-06
ENSMUSG00000029120	Ppp2r2c	29077.9	-0.196996	0.0293373	-6.71485	1.8826e-11	1.69124e-09	29077.9	0.125672	0.030388	4.13558	3.54055e-05	0.00281689	29077.9	-0.0713235	0.0303794	-2.34776	0.0188868	0.136586
ENSMUSG00000026519	Tmem63a	10105.5	-0.31376	0.0467383	-6.71312	1.90511e-11	1.70427e-09	10105.5	0.120161	0.0483336	2.48608	0.0129157	0.178778	10105.5	-0.193598	0.048302	-4.00809	6.1213e-05	0.00341968
ENSMUSG00000058135	Gstm1	14415.2	-0.424451	0.0632886	-6.70659	1.99223e-11	1.77475e-09	14415.2	0.213025	0.0652242	3.26605	0.0010906	0.0363459	14415.2	-0.211425	0.0652029	-3.24258	0.00118454	0.0249676
ENSMUSG00000031381	Piga	1801.85	-0.369888	0.0552544	-6.69428	2.16732e-11	1.92268e-09	1801.85	0.375465	0.0570132	6.58559	4.53094e-11	4.87716e-08	1801.85	0.00557684	0.0568249	0.0981408	0.921821	0.973502
ENSMUSG00000060962	Dmkn	162.52	-0.632371	0.0946675	-6.67991	2.39083e-11	2.11217e-09	162.52	0.206692	0.0974867	2.12021	0.0339884	0.303986	162.52	-0.425679	0.0964184	-4.41491	1.01053e-05	0.00101885
ENSMUSG00000043445	Pgp	4694.26	-0.326863	0.0489891	-6.67217	2.52046e-11	2.21748e-09	4694.26	0.107492	0.0506747	2.12121	0.0339038	0.303822	4694.26	-0.219372	0.0506032	-4.33513	1.45675e-05	0.00127585
ENSMUSG00000040759	Cmtm5	7679.04	-0.462943	0.069533	-6.65789	2.77785e-11	2.43387e-09	7679.04	0.174834	0.071571	2.4428	0.0145737	0.191678	7679.04	-0.288109	0.0715333	-4.02762	5.63445e-05	0.00321213
ENSMUSG00000029798	Herc6	493.31	0.435449	0.0654121	6.657	2.79466e-11	2.43857e-09	493.31	-0.19845	0.066919	-2.96553	0.00302163	0.0739209	493.31	0.236998	0.0679162	3.48957	0.000483798	0.0139629
ENSMUSG00000020572	Nampt	6069.85	0.22266	0.0334584	6.65483	2.83626e-11	2.46477e-09	6069.85	-0.0650963	0.0345787	-1.88256	0.0597606	0.402195	6069.85	0.157564	0.0347091	4.53956	5.63719e-06	0.000675446
ENSMUSG00000022602	Arc	2503.74	-0.484892	0.072939	-6.64791	2.97278e-11	2.5729e-09	2503.74	0.286343	0.0750405	3.81585	0.000135715	0.00827817	2503.74	-0.198549	0.0749281	-2.64986	0.00805255	0.0815423
ENSMUSG00000043857	Mgat5b	3339.09	-0.465958	0.0701326	-6.64395	3.05378e-11	2.63231e-09	3339.09	0.192957	0.0722126	2.67207	0.00753847	0.132513	3339.09	-0.273001	0.0721261	-3.78505	0.000153681	0.00632133
ENSMUSG00000048503	Tmem136	1434.39	0.253511	0.0381611	6.64319	3.06965e-11	2.63532e-09	1434.39	-0.0258904	0.0391428	-0.661433	0.508335	0.873683	1434.39	0.227621	0.0396524	5.74041	9.44461e-09	4.49126e-06
ENSMUSG00000029875	Ccdc184	4877.02	-0.278504	0.0419382	-6.64082	3.11943e-11	2.6673e-09	4877.02	0.159157	0.0434166	3.66581	0.000246558	0.0126027	4877.02	-0.119347	0.0433519	-2.75299	0.00590537	0.066604
ENSMUSG00000032401	Lctl	55.9678	0.745519	0.112441	6.63033	3.34942e-11	2.84114e-09	55.9678	-0.767721	0.113535	-6.76197	1.36127e-11	2.14098e-08	55.9678	-0.0222018	0.114614	-0.193709	0.846404	0.9423
ENSMUSG00000066607	6030419C18Rik	6577.2	-0.311717	0.0470121	-6.63057	3.34389e-11	2.84114e-09	6577.2	0.177369	0.0486112	3.64872	0.000263548	0.0131767	6577.2	-0.134348	0.0485611	-2.76659	0.00566464	0.0651969
ENSMUSG00000003863	Ppfia3	7881	-0.309029	0.0466512	-6.62424	3.4903e-11	2.94888e-09	7881	0.103222	0.0482549	2.1391	0.0324279	0.298911	7881	-0.205807	0.0482146	-4.26856	1.96743e-05	0.00157856
ENSMUSG00000025790	Slco3a1	7095.87	-0.288879	0.0436698	-6.61508	3.71353e-11	3.12509e-09	7095.87	0.156691	0.0451856	3.46772	0.000524896	0.0218794	7095.87	-0.132188	0.0451418	-2.92829	0.0034083	0.0486113
ENSMUSG00000031431	Tsc22d3	12801.4	-0.331476	0.0501578	-6.60865	3.87846e-11	3.22564e-09	12801.4	0.176938	0.0518242	3.41419	0.000639721	0.0252374	12801.4	-0.154538	0.0517991	-2.98341	0.00285059	0.043572
ENSMUSG00000038400	Pmepa1	3317.56	-0.308065	0.0466093	-6.60951	3.85589e-11	3.22564e-09	3317.56	0.156617	0.0482406	3.24658	0.00116801	0.0381086	3317.56	-0.151448	0.0481429	-3.1458	0.00165634	0.0302092
ENSMUSG00000054452	Aes	43091.8	-0.227793	0.034466	-6.60921	3.86378e-11	3.22564e-09	43091.8	0.0717426	0.0356813	2.01065	0.0443626	0.347216	43091.8	-0.156051	0.0356748	-4.37426	1.21847e-05	0.00110833
ENSMUSG00000015749	Anp32e	9381.32	0.254951	0.0385819	6.60804	3.89445e-11	3.22633e-09	9381.32	-0.120412	0.0398877	-3.01877	0.00253807	0.0666343	9381.32	0.134539	0.0399638	3.36652	0.000761234	0.0184829
ENSMUSG00000099696	2900052N01Rik	1789.62	-0.617801	0.0935073	-6.60698	3.92232e-11	3.23682e-09	1789.62	0.329628	0.0955226	3.45079	0.00055895	0.0228819	1789.62	-0.288173	0.0954201	-3.02004	0.0025274	0.0400909
ENSMUSG00000020424	Gatsl3	452.555	-0.502133	0.0760444	-6.60315	4.02516e-11	3.30887e-09	452.555	0.201168	0.078565	2.56054	0.0104511	0.158446	452.555	-0.300964	0.0779832	-3.85935	0.000113689	0.00526933
ENSMUSG00000022090	Pdlim2	3471.71	-0.564749	0.0856654	-6.5925	4.32467e-11	3.54141e-09	3471.71	0.301321	0.0877578	3.43355	0.000595734	0.0239614	3471.71	-0.263429	0.087693	-3.00399	0.00266465	0.0415954
ENSMUSG00000019232	Etnppl	4817.84	-0.752868	0.114249	-6.58972	4.40654e-11	3.59462e-09	4817.84	0.438559	0.115018	3.81298	0.000137302	0.00834711	4817.84	-0.314309	0.115009	-2.7329	0.00627796	0.0695068
ENSMUSG00000031906	Smpd3	1784.24	-0.497668	0.0755605	-6.58635	4.5078e-11	3.66319e-09	1784.24	0.135092	0.0777617	1.73726	0.0823417	0.463775	1784.24	-0.362576	0.0776144	-4.6715	2.99007e-06	0.000425528
ENSMUSG00000009075	Cabp7	13637.1	-0.443184	0.0674407	-6.57147	4.98212e-11	4.03324e-09	13637.1	0.233302	0.0694346	3.36002	0.00077936	0.0286376	13637.1	-0.209882	0.069413	-3.02368	0.00249722	0.0398106
ENSMUSG00000026896	Ifih1	734.691	0.422884	0.0643787	6.56868	5.07618e-11	4.07837e-09	734.691	-0.159345	0.0659647	-2.41561	0.015709	0.200094	734.691	0.263539	0.0666436	3.95445	7.67118e-05	0.00402056
ENSMUSG00000038507	Parp12	1677.96	0.453612	0.0690509	6.56924	5.05717e-11	4.07837e-09	1677.96	-0.218471	0.0709266	-3.08024	0.00206837	0.0575213	1677.96	0.235142	0.0711965	3.30271	0.000957548	0.0214344
ENSMUSG00000066043	Phactr4	2163.4	0.364059	0.0554428	6.5664	5.15477e-11	4.12594e-09	2163.4	-0.207047	0.057134	-3.62389	0.000290208	0.014049	2163.4	0.157012	0.0573945	2.73566	0.00622556	0.0691659
ENSMUSG00000059187	Fam19a1	1050.05	-0.435495	0.0663563	-6.56298	5.27412e-11	4.20567e-09	1050.05	0.203331	0.0685525	2.96606	0.00301641	0.0738919	1050.05	-0.232164	0.0682766	-3.40035	0.00067299	0.0172876
ENSMUSG00000028949	Smarcd3	5140.73	-0.298757	0.0455645	-6.55678	5.49807e-11	4.36789e-09	5140.73	0.0719849	0.0471774	1.52583	0.127051	0.562899	5140.73	-0.226772	0.0471183	-4.81281	1.48821e-06	0.000255652
ENSMUSG00000022389	Tef	19789.5	-0.291134	0.0444886	-6.544	5.98931e-11	4.74046e-09	19789.5	0.147402	0.0460027	3.2042	0.00135439	0.0420782	19789.5	-0.143732	0.045987	-3.1255	0.00177505	0.0317216
ENSMUSG00000028838	Extl1	2298.73	-0.451046	0.0689403	-6.54256	6.04739e-11	4.7687e-09	2298.73	0.347768	0.0709797	4.89955	9.60586e-07	0.000169017	2298.73	-0.103278	0.0708521	-1.45765	0.144936	0.412262
ENSMUSG00000097184	4632428C04Rik	438.247	-0.510769	0.0781592	-6.53498	6.36159e-11	4.99796e-09	438.247	0.347281	0.0804278	4.31792	1.57504e-05	0.0015664	438.247	-0.163488	0.0798201	-2.04821	0.0405393	0.210156
ENSMUSG00000025912	Mybl1	825.732	0.492266	0.0753522	6.53286	6.45247e-11	5.05072e-09	825.732	-0.230634	0.0771833	-2.98813	0.00280693	0.0706519	825.732	0.261632	0.0776737	3.36835	0.0007562	0.0184526
ENSMUSG00000020614	Fam20a	1061.13	-0.464007	0.0711235	-6.52397	6.84727e-11	5.32063e-09	1061.13	0.258244	0.0733111	3.52257	0.000427382	0.0187097	1061.13	-0.205764	0.0730483	-2.81682	0.00485021	0.0593927
ENSMUSG00000097572	Gm26797	67.8404	0.676108	0.10363	6.52426	6.83378e-11	5.32063e-09	67.8404	-0.361519	0.104241	-3.46812	0.00052411	0.0218794	67.8404	0.314589	0.106547	2.95258	0.00315127	0.0462653
ENSMUSG00000009092	Derl3	70.4696	-0.737033	0.113001	-6.52235	6.92161e-11	5.35883e-09	70.4696	0.269098	0.114427	2.3517	0.018688	0.220484	70.4696	-0.467935	0.113746	-4.11387	3.89075e-05	0.0025764
ENSMUSG00000040430	Pitpnc1	6458.81	-0.362151	0.0555872	-6.51501	7.26826e-11	5.60683e-09	6458.81	0.285887	0.057376	4.98269	6.27074e-07	0.000118297	6458.81	-0.0762646	0.0573269	-1.33034	0.183405	0.464751
ENSMUSG00000026514	Cnih3	804.892	-0.7583	0.116443	-6.51218	7.40675e-11	5.69304e-09	804.892	0.0739629	0.116786	0.633317	0.526526	0.878696	804.892	-0.684337	0.116768	-5.86064	4.61074e-09	2.89493e-06
ENSMUSG00000059336	Slc14a1	2130.25	-0.55735	0.0856062	-6.51063	7.48351e-11	5.73135e-09	2130.25	0.413854	0.0876939	4.71931	2.3665e-06	0.000347179	2130.25	-0.143496	0.0875869	-1.63833	0.101353	0.342257
ENSMUSG00000015981	Stk32c	3064.74	-0.383955	0.0589983	-6.5079	7.62081e-11	5.81558e-09	3064.74	0.0828915	0.0609611	1.35974	0.173911	0.630234	3064.74	-0.301064	0.0608635	-4.94653	7.55462e-07	0.000165687
ENSMUSG00000032502	Stac	571.22	-0.748125	0.114987	-6.5062	7.70771e-11	5.86089e-09	571.22	0.0889667	0.114051	0.78006	0.435356	0.841955	571.22	-0.659158	0.114082	-5.77795	7.56177e-09	3.96624e-06
ENSMUSG00000026991	Pkp4	33958.9	-0.280712	0.0431569	-6.50446	7.79746e-11	5.90803e-09	33958.9	0.204732	0.044626	4.58773	4.48097e-06	0.000594183	33958.9	-0.0759805	0.0446172	-1.70294	0.0885789	0.317818
ENSMUSG00000056413	Adap1	12190.8	-0.247344	0.038143	-6.48464	8.89423e-11	6.71514e-09	12190.8	0.108029	0.0394876	2.73576	0.00622367	0.117732	12190.8	-0.139315	0.0394637	-3.53022	0.000415222	0.0127489
ENSMUSG00000021428	Riok1	1497.63	0.281068	0.0433925	6.47735	9.33462e-11	7.02273e-09	1497.63	-0.143146	0.0447264	-3.20049	0.00137195	0.0424793	1497.63	0.137922	0.0451662	3.05365	0.00226074	0.0372277
ENSMUSG00000052229	Gpr17	2422.94	-0.513629	0.0795085	-6.46005	1.04671e-10	7.84699e-09	2422.94	0.245371	0.0816558	3.00494	0.00265633	0.0681162	2422.94	-0.268258	0.081556	-3.28925	0.00100455	0.0221558
ENSMUSG00000007097	Atp1a2	175575	-0.391881	0.0607452	-6.45124	1.10941e-10	8.28788e-09	175575	0.314434	0.0626209	5.02124	5.13397e-07	0.000104385	175575	-0.0774473	0.0626191	-1.2368	0.216162	0.503426
ENSMUSG00000109885	Gm6842	5.83555	-0.515122	0.0798953	-6.44746	1.1374e-10	8.46726e-09	5.83555	0.0627086	0.0765933	0.818721	0.412945	NA	5.83555	-0.452413	0.0777158	-5.82138	5.8362e-09	NA
ENSMUSG00000073982	Rhog	5088.57	-0.36819	0.0573029	-6.42532	1.31591e-10	9.76201e-09	5088.57	0.244734	0.0591445	4.13789	3.50508e-05	0.00280792	5088.57	-0.123456	0.0590849	-2.08946	0.036666	0.198798
ENSMUSG00000027070	Lrp2	160.582	-0.721272	0.112602	-6.40548	1.49897e-10	1.10815e-08	160.582	0.243394	0.113825	2.13831	0.0324917	0.298915	160.582	-0.477878	0.113509	-4.21005	2.55318e-05	0.00192198
ENSMUSG00000038077	Kcna6	11331.5	-0.359625	0.0561524	-6.40445	1.50913e-10	1.11179e-08	11331.5	0.184332	0.0579594	3.18037	0.00147088	0.0447847	11331.5	-0.175293	0.0579332	-3.02578	0.00247993	0.0396972
ENSMUSG00000030987	Stim1	7962.71	0.18676	0.0291907	6.39791	1.57514e-10	1.15643e-08	7962.71	-0.0971723	0.0302044	-3.21716	0.00129466	0.040706	7962.71	0.0895875	0.0303057	2.95613	0.00311524	0.0459731
ENSMUSG00000034177	Rnf43	647.681	0.487841	0.0763141	6.39254	1.63156e-10	1.19373e-08	647.681	-0.356398	0.0782788	-4.55293	5.29037e-06	0.000663072	647.681	0.131443	0.078871	1.66655	0.0956036	0.331316
ENSMUSG00000030865	Chp2	97.8786	0.72304	0.1132	6.38726	1.68889e-10	1.23145e-08	97.8786	-0.583442	0.114024	-5.11683	3.10711e-07	7.28936e-05	97.8786	0.139598	0.1146	1.21813	0.223173	0.511245
ENSMUSG00000031299	Pdha1	28165.9	0.176873	0.0277002	6.38527	1.71099e-10	1.2433e-08	28165.9	-0.0153718	0.0286716	-0.536135	0.591865	0.902545	28165.9	0.161502	0.0287015	5.62694	1.83431e-08	7.84518e-06
ENSMUSG00000072214	Sept5	15004.6	-0.229476	0.0359828	-6.37737	1.80154e-10	1.30465e-08	15004.6	0.11286	0.0372556	3.02934	0.00245087	0.0646233	15004.6	-0.116616	0.0372375	-3.13167	0.00173814	0.0312665
ENSMUSG00000109715	Gm45606	499.749	-0.403837	0.0633591	-6.37378	1.84422e-10	1.33103e-08	499.749	0.195602	0.0657097	2.97675	0.00291319	0.0722905	499.749	-0.208235	0.0651295	-3.19725	0.00138744	0.0274463
ENSMUSG00000022338	Eny2	4848.45	0.203144	0.0318749	6.37316	1.85168e-10	1.33189e-08	4848.45	-0.0673524	0.0329328	-2.04515	0.0408405	0.335742	4848.45	0.135791	0.0330915	4.10352	4.06919e-05	0.00264195
ENSMUSG00000024335	Brd2	14952.2	0.159791	0.025076	6.37229	1.86232e-10	1.33504e-08	14952.2	-0.0508062	0.0259551	-1.95746	0.0502928	0.372293	14952.2	0.108985	0.0260135	4.18956	2.79496e-05	0.00202578
ENSMUSG00000092312	Zfp419	15.371	-0.537171	0.0843547	-6.368	1.91514e-10	1.3683e-08	15.371	0.00056951	0.0816148	0.00697802	0.994432	NA	15.371	-0.536601	0.0821464	-6.53225	6.47883e-11	7.39556e-08
ENSMUSG00000046688	Tifa	730.598	0.440328	0.0691656	6.36629	1.93658e-10	1.37237e-08	730.598	-0.0771425	0.0707255	-1.09073	0.275391	0.739056	730.598	0.363186	0.0713526	5.09001	3.58038e-07	9.43334e-05
ENSMUSG00000053166	Cdh22	2566.77	-0.369653	0.0580586	-6.3669	1.92892e-10	1.37237e-08	2566.77	0.18645	0.0599691	3.1091	0.00187659	0.0535722	2566.77	-0.183203	0.0598523	-3.06092	0.00220657	0.036693
ENSMUSG00000085396	Firre	9467.79	0.242058	0.0380235	6.366	1.94018e-10	1.37237e-08	9467.79	-0.180913	0.0393275	-4.60017	4.22145e-06	0.000568002	9467.79	0.0611446	0.039399	1.55193	0.120679	0.374423
ENSMUSG00000043391	2510009E07Rik	5841.37	0.23803	0.0374594	6.35433	2.09331e-10	1.47578e-08	5841.37	-0.126662	0.0387299	-3.27039	0.001074	0.0361663	5841.37	0.111368	0.038853	2.86639	0.00415188	0.0546143
ENSMUSG00000044986	Tst	3230.33	-0.585183	0.0921087	-6.35318	2.10903e-10	1.48196e-08	3230.33	0.46815	0.0941007	4.97499	6.52512e-07	0.00012184	3230.33	-0.117033	0.0940419	-1.24448	0.213323	0.500501
ENSMUSG00000041669	Prima1	914.79	-0.399785	0.0629362	-6.35223	2.12215e-10	1.48627e-08	914.79	0.165272	0.065109	2.5384	0.0111362	0.163548	914.79	-0.234513	0.0647907	-3.61955	0.00029512	0.00993982
ENSMUSG00000026424	Gpr37l1	25684.3	-0.421053	0.0662988	-6.35084	2.14148e-10	1.49489e-08	25684.3	0.315124	0.0682673	4.61603	3.91147e-06	0.000530192	25684.3	-0.105929	0.068256	-1.55194	0.120677	0.374423
ENSMUSG00000036817	Sun1	5242.26	0.180304	0.0283959	6.34963	2.15826e-10	1.50169e-08	5242.26	-0.0902154	0.0293645	-3.07226	0.00212443	0.0586612	5242.26	0.0900885	0.0295176	3.05203	0.00227302	0.0373669
ENSMUSG00000028832	Stmn1	24455.9	-0.36256	0.0571939	-6.33914	2.31049e-10	1.60236e-08	24455.9	0.0840721	0.0590168	1.42454	0.154289	0.603635	24455.9	-0.278488	0.0590053	-4.71972	2.36174e-06	0.00034884
ENSMUSG00000051497	Kcnj16	4603.88	-0.415413	0.065554	-6.33695	2.34356e-10	1.62002e-08	4603.88	0.294045	0.0675369	4.35385	1.33766e-05	0.00136748	4603.88	-0.121367	0.067475	-1.7987	0.0720662	0.285759
ENSMUSG00000048978	Nrsn1	21657.6	-0.387144	0.061102	-6.33602	2.35771e-10	1.62453e-08	21657.6	0.145564	0.062997	2.31065	0.020852	0.233376	21657.6	-0.24158	0.0629838	-3.83559	0.000125264	0.00554877
ENSMUSG00000018427	Ypel2	3685.15	-0.310876	0.0491122	-6.32991	2.45306e-10	1.68478e-08	3685.15	0.170868	0.0507957	3.36383	0.000768691	0.0284167	3685.15	-0.140008	0.0507142	-2.76072	0.0057674	0.0655635
ENSMUSG00000022055	Nefl	110037	-0.344971	0.0545236	-6.32701	2.49953e-10	1.71118e-08	110037	0.12811	0.0562758	2.27646	0.0228183	0.246672	110037	-0.216862	0.0562731	-3.85374	0.000116329	0.00534923
ENSMUSG00000034459	Ifit1	742.913	0.671869	0.106362	6.31681	2.67025e-10	1.81637e-08	742.913	-0.215273	0.107732	-1.99823	0.0456921	0.353807	742.913	0.456596	0.107912	4.2312	2.32448e-05	0.00179424
ENSMUSG00000109654	Gm3912	40.222	-0.738779	0.116948	-6.31716	2.6641e-10	1.81637e-08	40.222	0.138103	0.116292	1.18755	0.235013	0.699316	40.222	-0.600677	0.116527	-5.15481	2.53886e-07	7.17393e-05
ENSMUSG00000023084	Lrrc71	112.214	-0.731101	0.115908	-6.3076	2.83389e-10	1.92154e-08	112.214	0.325617	0.116491	2.7952	0.0051867	0.105223	112.214	-0.405484	0.116303	-3.48646	0.000489457	0.0140751
ENSMUSG00000070366	Plpp4	838.596	-0.495871	0.0786212	-6.30709	2.84334e-10	1.92183e-08	838.596	0.165354	0.0809466	2.04276	0.0410766	0.33641	838.596	-0.330516	0.0806635	-4.09747	4.17687e-05	0.00268767
ENSMUSG00000072949	Acot1	792.753	0.447001	0.071088	6.28799	3.21605e-10	2.16687e-08	792.753	-0.240805	0.0729103	-3.30276	0.000957399	0.0336266	792.753	0.206196	0.0734419	2.8076	0.00499118	0.0605181
ENSMUSG00000022474	Pmm1	10399.5	-0.345358	0.0550141	-6.27763	3.43781e-10	2.30897e-08	10399.5	0.136083	0.0568025	2.39573	0.0165874	0.206171	10399.5	-0.209275	0.0567745	-3.68607	0.000227745	0.00819251
ENSMUSG00000048337	Npy4r	101.925	-0.705996	0.112763	-6.26087	3.82829e-10	2.56315e-08	101.925	0.0618808	0.111367	0.555647	0.578452	0.896578	101.925	-0.644116	0.11155	-5.77424	7.73027e-09	3.96624e-06
ENSMUSG00000022075	Rhobtb2	4652.88	-0.22938	0.0366788	-6.25376	4.00694e-10	2.67435e-08	4652.88	0.162067	0.0379875	4.26632	1.98723e-05	0.00190389	4652.88	-0.0673134	0.037929	-1.77472	0.0759442	0.294371
ENSMUSG00000037860	Aim2	629.585	0.37707	0.0603334	6.24978	4.11026e-10	2.73473e-08	629.585	-0.237688	0.0620037	-3.83345	0.000126357	0.00781152	629.585	0.139382	0.0627955	2.21962	0.0264446	0.165519
ENSMUSG00000041205	Map6d1	5461.31	-0.345515	0.0553339	-6.24419	4.26009e-10	2.82559e-08	5461.31	0.22144	0.0571307	3.87602	0.000106178	0.00672299	5461.31	-0.124075	0.0570762	-2.17385	0.0297161	0.17608
ENSMUSG00000031601	Cnot7	6343.03	0.212542	0.0341032	6.23233	4.59549e-10	3.03859e-08	6343.03	-0.0435223	0.0352382	-1.23509	0.216797	0.680257	6343.03	0.16902	0.035355	4.78065	1.74727e-06	0.000281402
ENSMUSG00000025277	Abhd6	3611.6	-0.302385	0.0486308	-6.21799	5.03578e-10	3.31941e-08	3611.6	0.109667	0.0503305	2.17893	0.0293368	0.283536	3611.6	-0.192719	0.0502511	-3.83511	0.000125507	0.00554877
ENSMUSG00000051262	Nat8f3	265.349	-0.601199	0.0968687	-6.20633	5.42372e-10	3.56409e-08	265.349	0.388447	0.0989739	3.92474	8.68243e-05	0.0057151	265.349	-0.212752	0.0983842	-2.16246	0.0305825	0.179138
ENSMUSG00000027433	Xrn2	3761	0.209027	0.0337109	6.20058	5.62542e-10	3.68526e-08	3761	-0.0449332	0.0347952	-1.29136	0.196578	0.658824	3761	0.164094	0.0349925	4.68941	2.73994e-06	0.000395708
ENSMUSG00000079494	Nat8f5	113.268	-0.706499	0.113993	-6.19776	5.72706e-10	3.74033e-08	113.268	0.487041	0.11493	4.23774	2.25784e-05	0.00205553	113.268	-0.219458	0.114574	-1.91542	0.0554394	0.249804
ENSMUSG00000021143	Pacs2	31364.4	-0.278164	0.0448858	-6.19716	5.74918e-10	3.7433e-08	31364.4	0.22965	0.0464004	4.94931	7.4477e-07	0.000136285	31364.4	-0.048514	0.0463913	-1.04575	0.295674	0.590168
ENSMUSG00000022546	Gpt	1944	-0.325142	0.0525057	-6.19251	5.92137e-10	3.84365e-08	1944	0.151549	0.0543373	2.78904	0.00528644	0.106071	1944	-0.173593	0.0541874	-3.20357	0.00135737	0.027255
ENSMUSG00000042492	Tbc1d10b	7461.4	-0.145287	0.0234688	-6.19062	5.99263e-10	3.87809e-08	7461.4	0.0640937	0.0243617	2.63093	0.00851527	0.142693	7461.4	-0.0811928	0.0243419	-3.33552	0.00085141	0.0199207
ENSMUSG00000033350	Chst2	5262.46	-0.246578	0.0398535	-6.18711	6.12786e-10	3.95359e-08	5262.46	0.173796	0.0412496	4.21328	2.51685e-05	0.00223572	5262.46	-0.0727815	0.0411958	-1.76672	0.0772748	0.296697
ENSMUSG00000074807	Gm10762	307.504	0.417714	0.0675588	6.18297	6.29068e-10	4.04637e-08	307.504	-0.142084	0.0687354	-2.06711	0.0387238	0.326122	307.504	0.27563	0.0701974	3.9265	8.6191e-05	0.00434941
ENSMUSG00000090223	Pcp4	1252.67	-0.633974	0.102638	-6.17679	6.54199e-10	4.19535e-08	1252.67	0.341207	0.104359	3.26956	0.00107714	0.0361663	1252.67	-0.292767	0.104262	-2.80799	0.0049852	0.0605181
ENSMUSG00000078202	Nrarp	1198.81	-0.558266	0.0904246	-6.17382	6.66574e-10	4.26187e-08	1198.81	0.396435	0.0924832	4.28657	1.81454e-05	0.00177563	1198.81	-0.16183	0.0923245	-1.75284	0.0796293	0.301533
ENSMUSG00000021583	Erap1	1405.53	0.331958	0.0538155	6.16845	6.89619e-10	4.39601e-08	1405.53	-0.111528	0.0553454	-2.01513	0.0438906	0.345397	1405.53	0.22043	0.0557394	3.95465	7.66452e-05	0.00402056
ENSMUSG00000021259	Cyp46a1	4522.96	-0.245742	0.0398577	-6.16549	7.02631e-10	4.46558e-08	4522.96	0.0670806	0.0413184	1.62351	0.104481	0.517584	4522.96	-0.178662	0.0412603	-4.33011	1.49033e-05	0.00127971
ENSMUSG00000029436	Mmp17	2360.19	-0.436037	0.0707732	-6.16105	7.22654e-10	4.57918e-08	2360.19	0.222587	0.0728677	3.05467	0.00225305	0.061627	2360.19	-0.21345	0.0727573	-2.93373	0.00334918	0.0479787
ENSMUSG00000041544	Ptchd2	1679.85	-0.323457	0.0526313	-6.14571	7.96089e-10	5.02953e-08	1679.85	0.226549	0.0544164	4.16325	3.13743e-05	0.00263182	1679.85	-0.0969073	0.0542412	-1.7866	0.0740019	0.289605
ENSMUSG00000020074	Ccar1	4615.22	0.270268	0.0440013	6.14226	8.1355e-10	5.12464e-08	4615.22	-0.0812703	0.0454234	-1.78917	0.0735873	0.440229	4615.22	0.188997	0.0455625	4.14809	3.35261e-05	0.00230161
ENSMUSG00000036586	Grifin	26.7497	-0.704576	0.114782	-6.13841	8.33517e-10	5.23493e-08	26.7497	0.321689	0.113462	2.83521	0.00457957	0.0968805	26.7497	-0.382887	0.114093	-3.35592	0.000791013	0.0190165
ENSMUSG00000030495	Slc7a10	6419.12	-0.498158	0.0811713	-6.13712	8.40335e-10	5.26223e-08	6419.12	0.266124	0.0832619	3.19622	0.00139239	0.0429669	6419.12	-0.232034	0.0832263	-2.78799	0.00530364	0.0628192
ENSMUSG00000032718	Mansc1	727.804	0.335813	0.054763	6.13211	8.67209e-10	5.41459e-08	727.804	-0.114774	0.0561237	-2.04502	0.0408534	0.335742	727.804	0.221039	0.0568673	3.88693	0.000101521	0.00487524
ENSMUSG00000050721	Plekho2	2280.83	-0.468951	0.0765107	-6.12922	8.83083e-10	5.49758e-08	2280.83	0.313969	0.0786223	3.99338	6.51382e-05	0.00458448	2280.83	-0.154983	0.0785159	-1.9739	0.0483932	0.230991
ENSMUSG00000062760	1810041L15Rik	3235.13	-0.552778	0.0902159	-6.12728	8.93952e-10	5.54902e-08	3235.13	0.147103	0.0922786	1.59412	0.11091	0.531292	3235.13	-0.405675	0.0922235	-4.39882	1.08839e-05	0.00105508
ENSMUSG00000006301	Tmbim1	8326	-0.27544	0.0449979	-6.12119	9.28811e-10	5.74864e-08	8326	0.0783057	0.0465556	1.68198	0.0925722	0.490697	8326	-0.197135	0.0465221	-4.23744	2.26084e-05	0.00178001
ENSMUSG00000022296	Baalc	1988.26	-0.450329	0.0737404	-6.10695	1.01555e-09	6.26724e-08	1988.26	0.354541	0.0758224	4.67595	2.92598e-06	0.000408722	1988.26	-0.0957873	0.0756941	-1.26545	0.205709	0.492717
ENSMUSG00000013539	Tango2	8633.35	-0.279381	0.0457968	-6.10045	1.05772e-09	6.50865e-08	8633.35	0.0890036	0.0473708	1.87887	0.0602619	0.403233	8633.35	-0.190377	0.047338	-4.02165	5.77913e-05	0.003285
ENSMUSG00000075467	Dnlz	3623.15	-0.264513	0.0433909	-6.09606	1.08717e-09	6.67061e-08	3623.15	0.0819669	0.0449569	1.82323	0.0682679	0.428028	3623.15	-0.182546	0.0448807	-4.06737	4.75462e-05	0.00286531
ENSMUSG00000026003	Acadl	7253.65	0.323876	0.053154	6.09316	1.10701e-09	6.77281e-08	7253.65	-0.0837308	0.0548303	-1.52709	0.126739	0.562501	7253.65	0.240145	0.054908	4.37359	1.22219e-05	0.00110833
ENSMUSG00000020886	Dlg4	21038.7	-0.221508	0.0363585	-6.09233	1.1128e-09	6.78873e-08	21038.7	0.076817	0.0376413	2.04076	0.0412743	0.337027	21038.7	-0.144691	0.0376297	-3.84513	0.000120487	0.00545202
ENSMUSG00000040297	Suco	4105.59	0.257468	0.0422806	6.08951	1.1326e-09	6.88975e-08	4105.59	-0.068369	0.0436446	-1.5665	0.117233	0.545577	4105.59	0.189099	0.0438049	4.31685	1.58271e-05	0.00133009
ENSMUSG00000028527	Ak4	2856.22	-0.514238	0.0845499	-6.08207	1.1864e-09	7.1965e-08	2856.22	0.342674	0.0866443	3.95495	7.65503e-05	0.00524642	2856.22	-0.171564	0.0865709	-1.98178	0.047504	0.228744
ENSMUSG00000085024	C230035I16Rik	160.708	0.540487	0.0889626	6.07544	1.23649e-09	7.47898e-08	160.708	-0.226414	0.0901005	-2.51291	0.011974	0.170201	160.708	0.314073	0.0918091	3.42093	0.000624072	0.0165996
ENSMUSG00000028228	Cpne3	2417.29	0.31582	0.0520035	6.07305	1.255e-09	7.56944e-08	2417.29	-0.126185	0.0535938	-2.35447	0.0185493	0.21984	2417.29	0.189635	0.053826	3.52312	0.000426499	0.0129678
ENSMUSG00000022329	Stk3	1496.38	0.289441	0.047685	6.06986	1.28019e-09	7.69022e-08	1496.38	-0.116404	0.0491219	-2.36969	0.0178031	0.214328	1496.38	0.173038	0.0495273	3.49378	0.000476232	0.0138999
ENSMUSG00000031762	Mt2	5861.45	-0.585352	0.0964398	-6.06961	1.28224e-09	7.69022e-08	5861.45	0.543875	0.0983256	5.53137	3.17735e-08	1.10851e-05	5861.45	-0.0414764	0.0982977	-0.421947	0.673064	0.857781
ENSMUSG00000002249	Tead3	449.205	0.3779	0.0622824	6.06753	1.29895e-09	7.7685e-08	449.205	-0.193739	0.0637437	-3.03935	0.00237088	0.0634314	449.205	0.184161	0.0647917	2.84235	0.00447822	0.0568807
ENSMUSG00000021028	Mbip	1796.15	0.257015	0.0423825	6.06417	1.32633e-09	7.91007e-08	1796.15	-0.0543413	0.0436316	-1.24546	0.212963	0.677242	1796.15	0.202673	0.0439937	4.60687	4.08775e-06	0.000524335
ENSMUSG00000032532	Cck	886.432	-0.708502	0.116847	-6.06348	1.33207e-09	7.92207e-08	886.432	0.134974	0.117034	1.15328	0.248793	0.711355	886.432	-0.573528	0.117025	-4.90089	9.54023e-07	0.000187885
ENSMUSG00000037852	Cpe	93609	-0.219098	0.0362271	-6.04791	1.46738e-09	8.70249e-08	93609	0.148391	0.0374897	3.95817	7.55251e-05	0.00519562	93609	-0.0707073	0.0374871	-1.88618	0.0592711	0.258994
ENSMUSG00000032883	Acsl3	17908.2	-0.346306	0.057274	-6.04648	1.48045e-09	8.75561e-08	17908.2	0.258698	0.059089	4.37811	1.19712e-05	0.00124466	17908.2	-0.0876075	0.0590734	-1.48303	0.138067	0.401716
ENSMUSG00000085562	2610028E06Rik	90.4633	-0.675617	0.111809	-6.04259	1.51656e-09	8.94432e-08	90.4633	0.349561	0.113208	3.08778	0.0020166	0.0565979	90.4633	-0.326056	0.112601	-2.89568	0.00378341	0.0516562
ENSMUSG00000021134	Srsf5	20578.4	0.317944	0.0526382	6.04018	1.53946e-09	9.05433e-08	20578.4	-0.147887	0.0543349	-2.72177	0.00649324	0.120773	20578.4	0.170057	0.0543617	3.12824	0.00175855	0.0315133
ENSMUSG00000002617	Zfp40	1495.91	0.249458	0.0413135	6.03817	1.55873e-09	9.14241e-08	1495.91	-0.0998309	0.0425822	-2.34443	0.0190563	0.222819	1495.91	0.149627	0.0430241	3.47775	0.000505638	0.0143458
ENSMUSG00000046447	Camk2n1	21399.4	-0.405993	0.0673048	-6.03215	1.61789e-09	9.46331e-08	21399.4	0.0722315	0.0692983	1.04233	0.29726	0.757876	21399.4	-0.333762	0.0692865	-4.81712	1.45642e-06	0.000255652
ENSMUSG00000000149	Gna12	14995	-0.237731	0.0395239	-6.01487	1.80028e-09	1.04726e-07	14995	0.157798	0.0408973	3.8584	0.000114134	0.00716445	14995	-0.0799331	0.0408805	-1.95529	0.0505493	0.236988
ENSMUSG00000026664	Phyh	13350.2	0.209886	0.0348923	6.01526	1.79603e-09	1.04726e-07	13350.2	-0.00992315	0.0360809	-0.275025	0.783297	0.962888	13350.2	0.199963	0.0361365	5.53355	3.13816e-08	1.27468e-05
ENSMUSG00000029695	Aass	606.066	0.640193	0.106446	6.01425	1.8072e-09	1.04842e-07	606.066	-0.359949	0.10784	-3.33782	0.000844377	0.0301898	606.066	0.280244	0.108039	2.5939	0.00948931	0.0905744
ENSMUSG00000027551	Zfp64	1357.24	0.223218	0.0372047	5.99972	1.97656e-09	1.1406e-07	1357.24	-0.208421	0.0385063	-5.41265	6.20997e-08	1.83284e-05	1357.24	0.0147968	0.0389852	0.37955	0.704279	0.873851
ENSMUSG00000040594	Ranbp17	778.275	0.302057	0.0503453	5.9997	1.9768e-09	1.1406e-07	778.275	-0.122946	0.0516755	-2.37919	0.0173509	0.211247	778.275	0.179111	0.0523997	3.41817	0.000630442	0.0166329
ENSMUSG00000040289	Hey1	3407.61	-0.318094	0.053032	-5.99816	1.99569e-09	1.14838e-07	3407.61	0.218498	0.0547907	3.98787	6.66679e-05	0.00467416	3407.61	-0.099596	0.0547084	-1.82049	0.0686847	0.278365
ENSMUSG00000060257	Scrt2	1655.31	-0.400045	0.0667193	-5.99594	2.0231e-09	1.16102e-07	1655.31	0.248475	0.068769	3.61318	0.000302463	0.0144135	1655.31	-0.15157	0.0686074	-2.20924	0.0271577	0.168022
ENSMUSG00000031290	Lrch2	2208.38	0.343402	0.0573038	5.99266	2.06437e-09	1.18152e-07	2208.38	-0.108634	0.0589891	-1.8416	0.0655339	0.419062	2208.38	0.234768	0.059224	3.96407	7.3684e-05	0.00394558
ENSMUSG00000024578	Il17b	22.7222	0.577959	0.0964617	5.99159	2.07802e-09	1.18614e-07	22.7222	-0.471599	0.0946389	-4.98315	6.25589e-07	0.000118297	22.7222	0.10636	0.0938762	1.13298	0.257223	0.550221
ENSMUSG00000071076	Jund	6529.84	-0.306203	0.0511447	-5.98698	2.13772e-09	1.21695e-07	6529.84	0.0839755	0.0528637	1.58853	0.112167	0.534237	6529.84	-0.222227	0.0528201	-4.20725	2.58498e-05	0.00193101
ENSMUSG00000040253	Gbp7	600.506	0.49873	0.0835461	5.96952	2.3795e-09	1.35098e-07	600.506	-0.101691	0.0852338	-1.19309	0.232836	0.696934	600.506	0.397039	0.0857695	4.62915	3.67177e-06	0.000493714
ENSMUSG00000044933	Sstr3	737.959	-0.428324	0.0717811	-5.96708	2.41532e-09	1.36768e-07	737.959	0.086733	0.0742007	1.1689	0.242445	0.705595	737.959	-0.341591	0.0738784	-4.62369	3.76976e-06	0.000503418
ENSMUSG00000041556	Fbxo2	11235.5	-0.329186	0.0551786	-5.96582	2.43401e-09	1.3746e-07	11235.5	0.129448	0.0569652	2.27241	0.0230619	0.248192	11235.5	-0.199738	0.0569404	-3.50784	0.000451761	0.0134679
ENSMUSG00000034480	Diaph2	1349.35	0.369953	0.0620532	5.96186	2.49381e-09	1.40094e-07	1349.35	-0.156008	0.0637929	-2.44554	0.0144635	0.190682	1349.35	0.213944	0.0641458	3.33528	0.000852125	0.0199207
ENSMUSG00000040021	Lats1	3638.99	0.263056	0.0441215	5.96207	2.49058e-09	1.40094e-07	3638.99	-0.0962553	0.0455362	-2.11382	0.0345307	0.306319	3638.99	0.1668	0.0457052	3.64949	0.000262766	0.00924229
ENSMUSG00000030609	Aen	2927.25	-0.245346	0.0412192	-5.95224	2.64501e-09	1.48197e-07	2927.25	0.0893994	0.0427409	2.09166	0.0364689	0.315298	2927.25	-0.155947	0.042653	-3.65618	0.000255997	0.00907487
ENSMUSG00000020427	Igfbp3	905.182	-0.614653	0.103327	-5.94861	2.70435e-09	1.50493e-07	905.182	-0.0214871	0.10513	-0.204387	0.838051	0.974074	905.182	-0.63614	0.105018	-6.05746	1.38285e-09	1.07845e-06
ENSMUSG00000036885	Arhgef26	3705.49	-0.321869	0.0541099	-5.94844	2.70718e-09	1.50493e-07	3705.49	0.267705	0.0558757	4.79107	1.6589e-06	0.000268639	3705.49	-0.0541646	0.0558015	-0.970666	0.331715	0.625357
ENSMUSG00000037625	Cldn11	21699.1	-0.442655	0.0744097	-5.94889	2.6996e-09	1.50493e-07	21699.1	0.305595	0.0764644	3.99657	6.42682e-05	0.00454071	21699.1	-0.13706	0.0764534	-1.79273	0.073016	0.287629
ENSMUSG00000020311	Erlec1	4874.93	0.204253	0.0343563	5.94514	2.76219e-09	1.5315e-07	4874.93	-0.0645971	0.0355	-1.81964	0.0688144	0.428884	4874.93	0.139656	0.0356465	3.9178	8.93607e-05	0.00447883
ENSMUSG00000032517	Mobp	226569	-0.415089	0.0698457	-5.94294	2.79963e-09	1.54823e-07	226569	0.392318	0.071855	5.45986	4.76523e-08	1.55712e-05	226569	-0.022771	0.0718538	-0.316908	0.751314	0.899114
ENSMUSG00000090129	Olfr287	766.825	-0.39902	0.0671897	-5.9387	2.87295e-09	1.58467e-07	766.825	0.320573	0.06927	4.62787	3.69439e-06	0.000504504	766.825	-0.0784468	0.0689287	-1.13809	0.255084	0.547066
ENSMUSG00000046229	Scand1	1194.04	-0.389931	0.065675	-5.93727	2.89799e-09	1.59435e-07	1194.04	0.0415029	0.067881	0.611407	0.54093	0.88443	1194.04	-0.348428	0.0676512	-5.15035	2.59996e-07	7.24162e-05
ENSMUSG00000006575	Rundc3a	17938.9	-0.215961	0.036382	-5.93593	2.92193e-09	1.60337e-07	17938.9	0.0444327	0.0376711	1.17949	0.238203	0.701706	17938.9	-0.171528	0.0376579	-4.55491	5.24075e-06	0.000642634
ENSMUSG00000022144	Gdnf	19.3408	-0.687971	0.115976	-5.932	2.99261e-09	1.63794e-07	19.3408	0.225007	0.114721	1.96133	0.0498405	0.371197	19.3408	-0.462964	0.115431	-4.01074	6.05292e-05	0.00340098
ENSMUSG00000059142	Zfp945	1749.91	0.355312	0.0599308	5.92871	3.05324e-09	1.66684e-07	1749.91	-0.159011	0.0616766	-2.57815	0.00993309	0.154408	1749.91	0.196301	0.0619571	3.16834	0.00153314	0.0289487
ENSMUSG00000041801	Phlda3	5686.49	-0.360033	0.0607409	-5.92736	3.07845e-09	1.6763e-07	5686.49	0.10535	0.0626678	1.68108	0.0927472	0.490697	5686.49	-0.254684	0.0626215	-4.06703	4.76156e-05	0.00286531
ENSMUSG00000035439	Haus8	1219.37	-0.292302	0.0493646	-5.9213	3.19413e-09	1.73044e-07	1219.37	0.0841949	0.0512761	1.64199	0.100592	0.509333	1219.37	-0.208108	0.0510588	-4.07584	4.58479e-05	0.002811
ENSMUSG00000050605	Zfp61	1119.66	0.26714	0.0451148	5.92134	3.19328e-09	1.73044e-07	1119.66	-0.115846	0.0464286	-2.49514	0.0125908	0.175075	1119.66	0.151295	0.0469659	3.22137	0.00127579	0.0261472
ENSMUSG00000068099	1500009C09Rik	8505.41	-0.257073	0.0434353	-5.91854	3.24821e-09	1.75527e-07	8505.41	0.126589	0.0449364	2.81706	0.0048465	0.100119	8505.41	-0.130484	0.0449055	-2.90576	0.00366363	0.0505909
ENSMUSG00000018217	Pmp22	7441.44	-0.384678	0.0650464	-5.91391	3.34089e-09	1.80078e-07	7441.44	0.317766	0.0670025	4.7426	2.10989e-06	0.000324445	7441.44	-0.0669121	0.0669669	-0.999181	0.317707	0.611725
ENSMUSG00000031392	Irak1	5542.15	0.199278	0.0337256	5.90879	3.4462e-09	1.85286e-07	5542.15	-0.135742	0.0348916	-3.89039	0.000100082	0.00649436	5542.15	0.0635359	0.035018	1.81437	0.06962	0.280509
ENSMUSG00000029093	Sorcs2	2728.71	-0.407174	0.0689366	-5.9065	3.49454e-09	1.87411e-07	2728.71	0.183176	0.0710112	2.57954	0.00989326	0.154387	2728.71	-0.223998	0.0709204	-3.15844	0.00158617	0.0295091
ENSMUSG00000068696	Gpr88	1292.3	-0.5763	0.0976195	-5.90354	3.55787e-09	1.90328e-07	1292.3	0.0495217	0.095699	0.517474	0.604826	0.905633	1292.3	-0.526778	0.095709	-5.50396	3.7135e-08	1.41965e-05
ENSMUSG00000098087	Gm17750	160.201	0.63377	0.107366	5.90288	3.57216e-09	1.90613e-07	160.201	-0.261474	0.108377	-2.41264	0.0158376	0.200441	160.201	0.372296	0.109085	3.41291	0.000642742	0.0168765
ENSMUSG00000046818	Ddit4l	642.058	-0.513667	0.0871252	-5.89574	3.7301e-09	1.98425e-07	642.058	0.228917	0.0893733	2.56136	0.0104263	0.158332	642.058	-0.28475	0.0890791	-3.19659	0.00139061	0.0274698
ENSMUSG00000066197	Gpr139	976.318	-0.621126	0.105357	-5.89542	3.73718e-09	1.98425e-07	976.318	0.249111	0.106965	2.32891	0.0198641	0.227895	976.318	-0.372015	0.106867	-3.48109	0.000499377	0.0142553
ENSMUSG00000006262	Mob1b	2825.06	0.316866	0.0537643	5.89361	3.77847e-09	1.99621e-07	2825.06	-0.0786832	0.0553781	-1.42083	0.155365	0.605093	2825.06	0.238183	0.0555661	4.28648	1.81529e-05	0.00149336
ENSMUSG00000026739	Bmi1	4336.39	0.295368	0.0501159	5.89369	3.77661e-09	1.99621e-07	4336.39	-0.149931	0.051722	-2.8988	0.00374598	0.0842907	4336.39	0.145436	0.0518521	2.80483	0.00503431	0.060923
ENSMUSG00000100111	A330087D11Rik	38.6216	-0.678872	0.115205	-5.89276	3.798e-09	2.00157e-07	38.6216	0.375821	0.114152	3.29227	0.000993819	0.0343779	38.6216	-0.303052	0.114555	-2.64547	0.00815787	0.0823687
ENSMUSG00000041309	Nkx6-2	3108.98	-0.408413	0.069437	-5.88179	4.05857e-09	2.1336e-07	3108.98	0.111637	0.0715255	1.5608	0.118572	0.54847	3108.98	-0.296777	0.071447	-4.1538	3.27e-05	0.00227697
ENSMUSG00000032803	Cdv3	10181.2	-0.166996	0.0283967	-5.88084	4.08194e-09	2.14061e-07	10181.2	0.0545905	0.0294468	1.85387	0.0637579	0.414723	10181.2	-0.112406	0.0294295	-3.81949	0.000133726	0.00576828
ENSMUSG00000107728	Gm43949	350.026	0.404409	0.0688222	5.87614	4.19931e-09	2.19675e-07	350.026	-0.0165715	0.0698185	-0.237351	0.812385	0.969172	350.026	0.387838	0.0710669	5.45736	4.83254e-08	1.77774e-05
ENSMUSG00000037062	Sh3glb1	10077.3	0.218664	0.0372219	5.87461	4.23842e-09	2.21177e-07	10077.3	-0.131596	0.0385012	-3.41798	0.000630874	0.0251511	10077.3	0.0870678	0.0385683	2.2575	0.0239772	0.156529
ENSMUSG00000110027	C030029H02Rik	836.057	-0.438009	0.0746041	-5.87111	4.32891e-09	2.25347e-07	836.057	0.199987	0.0768724	2.60154	0.00928058	0.148382	836.057	-0.238022	0.0765962	-3.10749	0.00188681	0.0329338
ENSMUSG00000025578	Cbx8	834.39	0.377637	0.0643399	5.86942	4.37328e-09	2.27101e-07	834.39	-0.163033	0.0660448	-2.46852	0.0135675	0.183226	834.39	0.214605	0.0665907	3.22275	0.00126967	0.026074
ENSMUSG00000041870	Ankrd13a	7001.59	0.219835	0.0374649	5.86776	4.41711e-09	2.28819e-07	7001.59	-0.13182	0.0387457	-3.40219	0.000668491	0.0260825	7001.59	0.0880148	0.0388416	2.26599	0.0234518	0.154629
ENSMUSG00000046841	Ckap4	2763.32	0.164246	0.0279989	5.86616	4.46004e-09	2.30482e-07	2763.32	-0.0905629	0.0289451	-3.12879	0.0017553	0.0508232	2763.32	0.0736829	0.0292244	2.52128	0.0116929	0.102552
ENSMUSG00000023827	Agpat4	5944.56	-0.286102	0.0489008	-5.85066	4.89614e-09	2.52406e-07	5944.56	0.0648715	0.0505814	1.28252	0.199661	0.662243	5944.56	-0.221231	0.0505381	-4.37751	1.20045e-05	0.00110833
ENSMUSG00000056966	Gjc3	11774.5	-0.321864	0.0550175	-5.85021	4.9094e-09	2.52478e-07	11774.5	0.286687	0.0567825	5.04886	4.44448e-07	9.68209e-05	11774.5	-0.0351773	0.0567593	-0.619763	0.535414	0.78212
ENSMUSG00000029595	Lhx5	586.821	-0.393107	0.0672136	-5.84862	4.95679e-09	2.5369e-07	586.821	0.11551	0.0696259	1.659	0.0971154	0.499325	586.821	-0.277597	0.0692039	-4.0113	6.03866e-05	0.00340098
ENSMUSG00000036822	Topors	2089.8	0.292237	0.0499644	5.84889	4.94851e-09	2.5369e-07	2089.8	-0.12837	0.0515106	-2.49211	0.0126987	0.176308	2089.8	0.163867	0.0517817	3.16457	0.00155313	0.0291447
ENSMUSG00000105265	Sox2ot	6487.3	-0.324348	0.0555176	-5.84226	5.14966e-09	2.62929e-07	6487.3	0.106018	0.0573371	1.84903	0.0644532	0.41612	6487.3	-0.21833	0.0572973	-3.81048	0.000138696	0.0059243
ENSMUSG00000027412	Lpin3	177.398	0.589617	0.101013	5.83703	5.31402e-09	2.70672e-07	177.398	-0.179663	0.102122	-1.7593	0.0785261	0.454784	177.398	0.409954	0.103082	3.97699	6.97928e-05	0.00381163
ENSMUSG00000026946	Nmi	402.542	0.400919	0.0688852	5.82011	5.88106e-09	2.98839e-07	402.542	-0.256271	0.0706525	-3.6272	0.000286506	0.0140181	402.542	0.144648	0.0716714	2.01821	0.0435693	0.219577
ENSMUSG00000024381	Bin1	26955.9	-0.202802	0.0349443	-5.80358	6.49141e-09	3.29068e-07	26955.9	0.0662979	0.0361793	1.83248	0.0668796	0.423617	26955.9	-0.136504	0.0361713	-3.77382	0.000160767	0.00647618
ENSMUSG00000022044	Stmn4	16577.8	-0.299181	0.0515771	-5.80066	6.60538e-09	3.3405e-07	16577.8	0.107443	0.0532782	2.01664	0.0437331	0.345019	16577.8	-0.191739	0.0532628	-3.59986	0.000318388	0.010433
ENSMUSG00000051351	Zfp46	1891.01	0.312402	0.0539097	5.79492	6.83537e-09	3.44862e-07	1891.01	-0.12013	0.0555188	-2.16377	0.0304819	0.289159	1891.01	0.192272	0.0557971	3.44592	0.000569128	0.0156127
ENSMUSG00000038976	Ppp1r9b	23996.6	-0.187186	0.0323269	-5.79043	7.02054e-09	3.53367e-07	23996.6	0.117866	0.0334753	3.52099	0.000429945	0.018777	23996.6	-0.0693203	0.0334671	-2.0713	0.0383312	0.204304
ENSMUSG00000040298	Btbd16	48.5998	-0.65308	0.112834	-5.788	7.12315e-09	3.57686e-07	48.5998	0.361392	0.114269	3.16263	0.00156351	0.046673	48.5998	-0.291688	0.113358	-2.57316	0.0100774	0.0937734
ENSMUSG00000047085	Lrrc4b	10574.5	-0.203178	0.0351127	-5.78645	7.18888e-09	3.60138e-07	10574.5	0.124667	0.0363569	3.42898	0.000605852	0.0242593	10574.5	-0.0785109	0.0363352	-2.16074	0.0307152	0.179351
ENSMUSG00000026880	Stom	1310.73	0.300268	0.0519447	5.78054	7.44623e-09	3.72154e-07	1310.73	-0.255429	0.0536404	-4.76187	1.91803e-06	0.000299983	1310.73	0.0448393	0.0540449	0.829667	0.406727	0.689361
ENSMUSG00000087278	A930006I01Rik	27.4955	-0.627052	0.108502	-5.77919	7.50632e-09	3.74279e-07	27.4955	0.254941	0.106557	2.39253	0.0167328	0.20633	27.4955	-0.37211	0.107172	-3.47208	0.000516446	0.0145089
ENSMUSG00000038011	Dnah10	232.398	-0.67499	0.116816	-5.77823	7.54914e-09	3.75534e-07	232.398	0.166379	0.117038	1.42158	0.155147	0.605093	232.398	-0.508611	0.117003	-4.34699	1.38018e-05	0.00122316
ENSMUSG00000087478	4930506C21Rik	486.058	-0.4708	0.0814934	-5.77716	7.59737e-09	3.77053e-07	486.058	0.189743	0.0838941	2.2617	0.0237161	0.252744	486.058	-0.281057	0.0834726	-3.36706	0.000759746	0.0184829
ENSMUSG00000027858	Tspan2	19893.8	-0.421807	0.0730396	-5.77504	7.69349e-09	3.80935e-07	19893.8	0.405835	0.0750803	5.40535	6.46835e-08	1.84944e-05	19893.8	-0.0159717	0.0750682	-0.212763	0.831512	0.93572
ENSMUSG00000027447	Cst3	67692.2	-0.415983	0.0720507	-5.77348	7.76525e-09	3.83596e-07	67692.2	0.138962	0.0740849	1.87571	0.0606952	0.404674	67692.2	-0.277021	0.0740814	-3.73941	0.000184451	0.00715792
ENSMUSG00000026767	Fam188a	3783.7	0.203936	0.0353299	5.77234	7.81803e-09	3.8531e-07	3783.7	-0.0618187	0.0364795	-1.69462	0.0901482	0.484898	3783.7	0.142117	0.0366587	3.87677	0.000105853	0.00499515
ENSMUSG00000027209	Fam227b	110.47	-0.629168	0.109075	-5.76824	8.01044e-09	3.93881e-07	110.47	0.379691	0.11071	3.42961	0.000604455	0.0242564	110.47	-0.249477	0.110075	-2.26642	0.0234257	0.15451
ENSMUSG00000026227	2810459M11Rik	559.928	-0.421659	0.0731096	-5.7675	8.04559e-09	3.94698e-07	559.928	0.261105	0.0753655	3.46452	0.000531177	0.021991	559.928	-0.160554	0.0749448	-2.1423	0.0321695	0.184528
ENSMUSG00000022426	Josd1	4329.17	-0.158368	0.0275078	-5.75718	8.55283e-09	4.18617e-07	4329.17	0.077702	0.0285559	2.72104	0.00650759	0.120773	4329.17	-0.0806657	0.0285178	-2.82861	0.00467507	0.0581165
ENSMUSG00000004043	Stat5a	500.093	0.422198	0.0733626	5.75495	8.66661e-09	4.23213e-07	500.093	-0.0789882	0.074848	-1.05532	0.291281	0.752378	500.093	0.34321	0.0756195	4.53864	5.66178e-06	0.000675446
ENSMUSG00000041889	Shisa4	9493.62	-0.242046	0.0420727	-5.75304	8.76529e-09	4.27052e-07	9493.62	0.145448	0.0435267	3.34157	0.000833047	0.0299692	9493.62	-0.096598	0.0435005	-2.22062	0.0263767	0.165412
ENSMUSG00000029826	Zc3hav1	1234.99	0.330648	0.0575641	5.744	9.24655e-09	4.49471e-07	1234.99	-0.155344	0.0592374	-2.6224	0.00873133	0.144489	1234.99	0.175304	0.0596426	2.93925	0.00329009	0.0475282
ENSMUSG00000023832	Acat2	4829.19	-0.29452	0.0513092	-5.74009	9.4625e-09	4.58083e-07	4829.19	0.0855285	0.0530522	1.61216	0.106928	0.523374	4829.19	-0.208991	0.0529994	-3.94327	8.03773e-05	0.00414581
ENSMUSG00000032717	Mdfi	105.909	-0.662911	0.115489	-5.74002	9.46674e-09	4.58083e-07	105.909	0.117549	0.114536	1.0263	0.304748	0.763488	105.909	-0.545362	0.114669	-4.75598	1.97489e-06	0.000305591
ENSMUSG00000031958	Ldhd	2112.03	-0.253279	0.0441717	-5.73397	9.81063e-09	4.73647e-07	2112.03	0.123321	0.0457707	2.69433	0.00705312	0.126659	2112.03	-0.129958	0.0456488	-2.84691	0.00441462	0.0563298
ENSMUSG00000042675	Ypel3	13227.9	-0.251742	0.0439162	-5.73232	9.90641e-09	4.77188e-07	13227.9	0.0607959	0.0454277	1.3383	0.180799	0.639203	13227.9	-0.190946	0.0454086	-4.20506	2.61018e-05	0.0019424
ENSMUSG00000027365	Trpm7	6257.51	0.259511	0.0452757	5.73181	9.93669e-09	4.77567e-07	6257.51	-0.0743942	0.0467505	-1.5913	0.111542	0.53246	6257.51	0.185117	0.0468454	3.95166	7.76119e-05	0.00405684
ENSMUSG00000097178	2310002F09Rik	118.224	-0.667872	0.116591	-5.72834	1.01417e-08	4.86321e-07	118.224	0.352892	0.116926	3.01808	0.00254384	0.0666901	118.224	-0.314981	0.11683	-2.69605	0.00701672	0.0747977
ENSMUSG00000091345	Col6a5	76.4488	-0.668192	0.116728	-5.72434	1.03836e-08	4.96804e-07	76.4488	-0.170616	0.115968	-1.47123	0.141228	0.583916	76.4488	-0.838808	0.116097	-7.22509	5.00757e-13	1.08481e-09
ENSMUSG00000024176	Sox8	5325.06	0.260929	0.0455987	5.7223	1.05094e-08	5.01696e-07	5325.06	-0.256807	0.0471459	-5.44706	5.12101e-08	1.64402e-05	5325.06	0.00412288	0.0472548	0.0872478	0.930475	0.976375
ENSMUSG00000056629	Fkbp2	5818.38	-0.265077	0.0463279	-5.72177	1.05423e-08	5.02139e-07	5818.38	0.037119	0.0479498	0.774122	0.438859	0.842512	5818.38	-0.227958	0.0479075	-4.7583	1.95228e-06	0.000304509
ENSMUSG00000037071	Scd1	40621.9	-0.318053	0.0556547	-5.71476	1.09857e-08	5.2209e-07	40621.9	0.228708	0.0574325	3.98221	6.82766e-05	0.00476867	40621.9	-0.0893449	0.0574262	-1.55582	0.119751	0.373206
ENSMUSG00000046182	Gsg1l	1797.46	-0.517304	0.0905809	-5.71096	1.1234e-08	5.32702e-07	1797.46	0.221729	0.0926556	2.39304	0.0167092	0.20633	1797.46	-0.295575	0.0925644	-3.19318	0.00140714	0.027641
ENSMUSG00000041346	Wrap53	1494.9	-0.230219	0.0403323	-5.70807	1.14264e-08	5.40623e-07	1494.9	0.116448	0.0418875	2.78002	0.00543554	0.107997	1494.9	-0.113771	0.0417292	-2.72642	0.00640262	0.0704866
ENSMUSG00000013150	Gfod2	2054.34	-0.226141	0.0396305	-5.70624	1.15501e-08	5.45262e-07	2054.34	0.0713824	0.0411514	1.73463	0.0828069	0.464668	2054.34	-0.154759	0.0410346	-3.77141	0.000162325	0.00652545
ENSMUSG00000036461	Elf1	873.213	0.347721	0.0609596	5.70412	1.16945e-08	5.5086e-07	873.213	-0.127489	0.0625775	-2.03729	0.0416207	0.338566	873.213	0.220232	0.0631148	3.48939	0.000484121	0.0139629
ENSMUSG00000024665	Fads2	7815.36	-0.392428	0.0688254	-5.70179	1.18559e-08	5.55998e-07	7815.36	0.241854	0.0708398	3.4141	0.000639935	0.0252374	7815.36	-0.150574	0.0708088	-2.12649	0.0334625	0.189381
ENSMUSG00000047786	Lix1	1228.15	-0.435632	0.0764012	-5.70189	1.18485e-08	5.55998e-07	1228.15	0.433943	0.0784772	5.52955	3.2106e-08	1.10851e-05	1228.15	-0.00168846	0.078293	-0.0215659	0.982794	0.995405
ENSMUSG00000024292	Cyp4f14	612.256	-0.400455	0.0702467	-5.7007	1.19316e-08	5.58319e-07	612.256	0.267078	0.0724533	3.68621	0.000227617	0.0118572	612.256	-0.133377	0.0720647	-1.8508	0.0641983	0.268542
ENSMUSG00000002908	Kcnn1	1438.61	-0.268695	0.0471462	-5.69918	1.20382e-08	5.62072e-07	1438.61	0.143494	0.0488661	2.93648	0.00331961	0.0779789	1438.61	-0.125201	0.0486889	-2.57145	0.0101275	0.0940264
ENSMUSG00000110980	RP24-175C20.18	375.089	-0.453207	0.0795339	-5.69829	1.21017e-08	5.63802e-07	375.089	0.158455	0.0821052	1.9299	0.053619	0.383122	375.089	-0.294752	0.0815598	-3.61394	0.000301578	0.0100855
ENSMUSG00000062661	Ncs1	29640.7	-0.307207	0.0539548	-5.69378	1.24258e-08	5.77638e-07	29640.7	0.119159	0.0557007	2.13928	0.032413	0.298911	29640.7	-0.188047	0.0556921	-3.37655	0.000734004	0.0180693
ENSMUSG00000027253	Lrp4	1926.45	-0.353329	0.062064	-5.69298	1.24841e-08	5.79083e-07	1926.45	0.279139	0.0640029	4.36134	1.29266e-05	0.0013364	1926.45	-0.0741907	0.0638692	-1.1616	0.245396	0.53573
ENSMUSG00000021767	Kat6b	3261.96	0.312178	0.0548653	5.68991	1.27107e-08	5.88311e-07	3261.96	-0.0800485	0.0565323	-1.41598	0.156782	0.606876	3261.96	0.23213	0.0566904	4.09469	4.2273e-05	0.00269345
ENSMUSG00000051159	Cited1	408.555	-0.550216	0.0967168	-5.68894	1.27832e-08	5.90385e-07	408.555	0.285669	0.0987886	2.89172	0.00383134	0.0859188	408.555	-0.264546	0.0984489	-2.68714	0.0072066	0.076032
ENSMUSG00000055027	Smyd1	902.901	-0.621559	0.109302	-5.68662	1.29581e-08	5.97166e-07	902.901	0.497	0.110605	4.49347	7.00704e-06	0.000821935	902.901	-0.124559	0.110527	-1.12695	0.259764	0.553087
ENSMUSG00000029359	Tesc	1467.97	-0.515814	0.0908452	-5.67794	1.36324e-08	6.26882e-07	1467.97	0.26669	0.0929071	2.8705	0.00409825	0.0895983	1467.97	-0.249124	0.0927921	-2.68476	0.00725829	0.0764119
ENSMUSG00000031446	Cul4a	5832.57	0.176927	0.0311792	5.67452	1.39076e-08	6.38163e-07	5832.57	-0.0342	0.0322192	-1.06148	0.288472	0.749207	5832.57	0.142727	0.032343	4.41291	1.01988e-05	0.0010194
ENSMUSG00000051502	Ufsp1	1298.38	-0.310641	0.05476	-5.67277	1.40509e-08	6.4335e-07	1298.38	0.124688	0.0567119	2.19862	0.027905	0.275807	1298.38	-0.185953	0.0565167	-3.29023	0.00100104	0.0221389
ENSMUSG00000033792	Atp7a	888.615	0.435472	0.0768965	5.66309	1.48669e-08	6.79254e-07	888.615	-0.123646	0.078699	-1.57112	0.116155	0.543471	888.615	0.311826	0.079092	3.94258	8.06113e-05	0.00414691
ENSMUSG00000027674	Pex5l	23628.2	-0.442559	0.0782079	-5.65875	1.52478e-08	6.93679e-07	23628.2	0.311593	0.0802793	3.88136	0.000103874	0.00660631	23628.2	-0.130966	0.0802702	-1.63157	0.102771	0.345023
ENSMUSG00000029811	Aoc1	20.9988	-0.602854	0.106531	-5.65893	1.52318e-08	6.93679e-07	20.9988	0.072725	0.104071	0.698801	0.484676	0.86451	20.9988	-0.530129	0.10481	-5.05801	4.23664e-07	0.000107275
ENSMUSG00000008200	Fnbp4	5059.84	0.290247	0.051349	5.65244	1.58189e-08	7.18123e-07	5059.84	-0.135205	0.052987	-2.55166	0.0107211	0.160608	5059.84	0.155042	0.0530927	2.92022	0.00349783	0.0493467
ENSMUSG00000021411	Pxdc1	498.257	-0.388088	0.0686691	-5.65157	1.58993e-08	7.20239e-07	498.257	0.0783014	0.0712352	1.0992	0.271683	0.736068	498.257	-0.309786	0.0707758	-4.37701	1.2032e-05	0.00110833
ENSMUSG00000050534	Htr5b	621.044	-0.483222	0.0855728	-5.64691	1.63357e-08	7.38435e-07	621.044	0.0399109	0.0835373	0.477762	0.63282	0.914524	621.044	-0.443311	0.0835491	-5.30599	1.12062e-07	3.64145e-05
ENSMUSG00000030795	Fus	23222.4	0.254834	0.0451719	5.64142	1.6865e-08	7.60747e-07	23222.4	-0.0816035	0.0466789	-1.74819	0.0804317	0.460087	23222.4	0.17323	0.0467041	3.7091	0.000207998	0.00769515
ENSMUSG00000037808	Fam76b	1904.49	0.28791	0.0510694	5.63762	1.72417e-08	7.76094e-07	1904.49	-0.122243	0.0526058	-2.32375	0.0201389	0.229608	1904.49	0.165667	0.0528809	3.13284	0.00173124	0.031196
ENSMUSG00000095098	Ccdc85b	3781.04	-0.289088	0.0513175	-5.63333	1.76764e-08	7.93983e-07	3781.04	0.0887928	0.0530706	1.67311	0.0943059	0.493494	3781.04	-0.200296	0.0530033	-3.77893	0.000157506	0.00641265
ENSMUSG00000073489	Ifi204	105.607	0.638665	0.113519	5.62608	1.84355e-08	8.26337e-07	105.607	-0.012778	0.113939	-0.112148	0.910706	0.984551	105.607	0.625886	0.114466	5.46789	4.55424e-08	1.70758e-05
ENSMUSG00000061288	Taok3	3871.25	0.253776	0.0451222	5.62419	1.86379e-08	8.33656e-07	3871.25	-0.0294942	0.0465445	-0.633678	0.526291	0.878457	3871.25	0.224282	0.0466978	4.80283	1.56438e-06	0.000265223
ENSMUSG00000047213	Ythdf3	5904.53	0.200171	0.0355998	5.62282	1.87866e-08	8.38544e-07	5904.53	-0.0234782	0.0367731	-0.63846	0.523174	0.877125	5904.53	0.176693	0.0368866	4.79017	1.66642e-06	0.000277693
ENSMUSG00000033007	Asic4	640.181	-0.539986	0.0961287	-5.61732	1.93938e-08	8.62033e-07	640.181	0.24157	0.0981779	2.46053	0.0138731	0.185573	640.181	-0.298416	0.0979649	-3.04615	0.00231789	0.0377859
ENSMUSG00000041141	Pnmal1	6520.63	-0.244988	0.0436122	-5.61743	1.9382e-08	8.62033e-07	6520.63	0.0700509	0.0451471	1.55161	0.120754	0.551065	6520.63	-0.174938	0.0451122	-3.87784	0.00010539	0.00499515
ENSMUSG00000054499	Dedd2	2160.09	0.185918	0.0331993	5.60005	2.14285e-08	9.4851e-07	2160.09	-0.0719793	0.0342432	-2.102	0.0355532	0.311415	2160.09	0.113939	0.034559	3.29693	0.000977475	0.0217804
ENSMUSG00000091648	C2cd4d	75.1681	-0.639761	0.114241	-5.60012	2.14203e-08	9.4851e-07	75.1681	0.403602	0.115202	3.50343	0.000459305	0.0198227	75.1681	-0.236159	0.114759	-2.05788	0.0396021	0.207281
ENSMUSG00000021743	Fezf2	18.1402	0.451378	0.0806218	5.59872	2.15946e-08	9.53882e-07	18.1402	-0.324768	0.0787136	-4.12595	3.69215e-05	0.00289969	18.1402	0.12661	0.0782383	1.61827	0.105605	0.349632
ENSMUSG00000107369	Gstm2-ps1	902.48	-0.420996	0.0752006	-5.59831	2.16454e-08	9.54147e-07	902.48	0.19839	0.0774648	2.56104	0.0104361	0.15835	902.48	-0.222606	0.0772303	-2.88236	0.00394704	0.0531827
ENSMUSG00000070687	Htr1d	209.582	-0.559231	0.099956	-5.59477	2.20915e-08	9.71797e-07	209.582	0.284399	0.102089	2.78581	0.00533946	0.1069	209.582	-0.274832	0.101528	-2.70696	0.00679021	0.0732238
ENSMUSG00000040125	Gpr26	3781.5	-0.627096	0.112122	-5.59296	2.23237e-08	9.7797e-07	3781.5	0.170703	0.113161	1.5085	0.131427	0.569089	3781.5	-0.456393	0.113149	-4.03357	5.49369e-05	0.00314107
ENSMUSG00000043557	Mdga1	1907.07	-0.524902	0.0938502	-5.59298	2.23211e-08	9.7797e-07	1907.07	0.274512	0.0958448	2.86413	0.00418159	0.0906542	1907.07	-0.25039	0.0957675	-2.61456	0.00893422	0.0871665
ENSMUSG00000028397	Kdm4c	2077.52	0.245677	0.0439353	5.59179	2.24743e-08	9.82546e-07	2077.52	-0.0982217	0.0453089	-2.16782	0.0301723	0.287864	2077.52	0.147455	0.0455924	3.23421	0.00121981	0.0255178
ENSMUSG00000035298	Klhl35	71.2201	0.59064	0.105667	5.58963	2.27552e-08	9.92788e-07	71.2201	-0.538945	0.107175	-5.02864	4.9398e-07	0.000103777	71.2201	0.051695	0.108717	0.475503	0.634429	0.837755
ENSMUSG00000007476	Lrrc8a	2063.35	-0.332647	0.0595295	-5.58793	2.29791e-08	1.00051e-06	2063.35	0.189622	0.0614761	3.08448	0.00203907	0.0569664	2063.35	-0.143025	0.0613588	-2.33096	0.0197556	0.139962
ENSMUSG00000085148	Mir22hg	1077.23	0.323923	0.0579888	5.58595	2.32431e-08	1.00994e-06	1077.23	-0.107819	0.0595486	-1.8106	0.0702023	0.432099	1077.23	0.216104	0.0599885	3.60242	0.000315267	0.0104183
ENSMUSG00000003345	Csnk1g2	10054	-0.150302	0.0269367	-5.57983	2.40759e-08	1.04399e-06	10054	0.030417	0.0279448	1.08847	0.276389	0.739558	10054	-0.119885	0.0279313	-4.29213	1.76964e-05	0.0014682
ENSMUSG00000035967	Ints6l	6919.28	0.309727	0.0555279	5.57787	2.43483e-08	1.05366e-06	6919.28	-0.16449	0.0572761	-2.87188	0.00408035	0.0895983	6919.28	0.145237	0.0573476	2.53258	0.0113228	0.10085
ENSMUSG00000022715	Tmem114	83.8678	-0.625228	0.112116	-5.57663	2.45219e-08	1.05687e-06	83.8678	0.138433	0.113661	1.21794	0.223245	0.687153	83.8678	-0.486795	0.113131	-4.30293	1.68554e-05	0.00141043
ENSMUSG00000029416	Slc15a4	2272.4	-0.18641	0.033425	-5.57698	2.44733e-08	1.05687e-06	2272.4	0.089953	0.0347101	2.59155	0.00955451	0.151175	2272.4	-0.0964575	0.0346211	-2.78609	0.00533477	0.0630952
ENSMUSG00000067369	Trmt2b	3760.25	0.175748	0.0315581	5.56902	2.56173e-08	1.10185e-06	3760.25	-0.0605418	0.0326082	-1.85664	0.063362	0.41352	3760.25	0.115206	0.0327985	3.51254	0.000443851	0.0133546
ENSMUSG00000036565	Ttyh3	10945.8	-0.320692	0.0575991	-5.56765	2.58191e-08	1.1083e-06	10945.8	0.171464	0.0594306	2.88511	0.00391275	0.0865632	10945.8	-0.149228	0.0594078	-2.51192	0.0120076	0.104012
ENSMUSG00000018965	Ywhah	60740.8	-0.260196	0.0467558	-5.56499	2.62167e-08	1.12084e-06	60740.8	0.0895772	0.0483223	1.85375	0.0637756	0.414723	60740.8	-0.170618	0.0483184	-3.53113	0.000413791	0.012725
ENSMUSG00000097503	3110045C21Rik	88.875	-0.497555	0.0894048	-5.56519	2.61866e-08	1.12084e-06	88.875	0.187133	0.0928551	2.01532	0.0438707	0.345397	88.875	-0.310421	0.0910306	-3.41008	0.000649445	0.0169508
ENSMUSG00000028444	Cntfr	7289.27	-0.231461	0.041624	-5.56076	2.68596e-08	1.14603e-06	7289.27	0.184388	0.0430599	4.28213	1.85112e-05	0.00180179	7289.27	-0.0470734	0.0430281	-1.09402	0.273948	0.566642
ENSMUSG00000038024	Dennd4c	1946.99	0.283313	0.0509589	5.55964	2.70337e-08	1.14846e-06	1946.99	-0.0829661	0.0524842	-1.58078	0.113928	0.538846	1946.99	0.200347	0.0527587	3.79742	0.000146209	0.00612907
ENSMUSG00000048967	Yjefn3	206.295	-0.518611	0.0932863	-5.55935	2.70784e-08	1.14846e-06	206.295	0.0951104	0.0959743	0.990998	0.321687	0.77766	206.295	-0.423501	0.0952715	-4.4452	8.78106e-06	0.000930458
ENSMUSG00000064254	Ethe1	1345.52	-0.265704	0.0477904	-5.55978	2.70111e-08	1.14846e-06	1345.52	0.176827	0.0494693	3.57448	0.00035093	0.0160542	1345.52	-0.0888775	0.0492793	-1.80355	0.0713025	0.284233
ENSMUSG00000001036	Epn2	9893.8	-0.228962	0.0412158	-5.5552	2.773e-08	1.17375e-06	9893.8	0.139163	0.0426456	3.26324	0.00110146	0.0364477	9893.8	-0.0897991	0.0426228	-2.10684	0.0351318	0.194592
ENSMUSG00000038319	Kcnh2	11111.3	-0.327744	0.059012	-5.55385	2.79439e-08	1.18046e-06	11111.3	0.0779529	0.0608807	1.28042	0.200397	0.663149	11111.3	-0.249791	0.0608584	-4.10447	4.05251e-05	0.00264195
ENSMUSG00000039046	Usp6nl	3516.73	0.183235	0.0330193	5.54933	2.86771e-08	1.20904e-06	3516.73	-0.0233844	0.0340766	-0.68623	0.492568	0.868563	3516.73	0.159851	0.0342758	4.66366	3.10629e-06	0.000435708
ENSMUSG00000040511	Pvr	714.098	0.313706	0.0565509	5.54731	2.90094e-08	1.22063e-06	714.098	-0.153814	0.0580625	-2.6491	0.00807057	0.137893	714.098	0.159892	0.0587327	2.72237	0.00648158	0.0709264
ENSMUSG00000106896	G630022F23Rik	73.9176	-0.635447	0.114688	-5.54065	3.01349e-08	1.26549e-06	73.9176	0.438708	0.115551	3.79666	0.000146658	0.00874168	73.9176	-0.196739	0.115156	-1.70846	0.0875514	0.316075
ENSMUSG00000028927	Padi2	6308.09	-0.448668	0.0810283	-5.53718	3.07388e-08	1.28663e-06	6308.09	0.285495	0.0831167	3.43487	0.000592842	0.0239479	6308.09	-0.163173	0.0830856	-1.96391	0.04954	0.23418
ENSMUSG00000030401	Rtn2	7751.95	-0.274852	0.0496398	-5.53693	3.07811e-08	1.28663e-06	7751.95	0.0794539	0.051317	1.54829	0.121551	0.553025	7751.95	-0.195398	0.0512863	-3.80995	0.000138995	0.0059243
ENSMUSG00000047992	Fam69c	307.079	0.378824	0.0684204	5.53672	3.08196e-08	1.28663e-06	307.079	-0.161417	0.0697977	-2.31264	0.0207427	0.233045	307.079	0.217407	0.0710986	3.05783	0.00222948	0.0369313
ENSMUSG00000034297	Med13	5273.86	0.287083	0.0518748	5.53415	3.12748e-08	1.30308e-06	5273.86	-0.0633148	0.053508	-1.18328	0.2367	0.699813	5273.86	0.223768	0.0536092	4.17406	2.99222e-05	0.00212918
ENSMUSG00000050447	Lypd6	1340.44	-0.402269	0.0727296	-5.53101	3.18385e-08	1.32397e-06	1340.44	0.0990953	0.0749412	1.32231	0.186066	0.646197	1340.44	-0.303173	0.0747777	-4.05432	5.02793e-05	0.00297962
ENSMUSG00000003974	Grm3	2683.61	-0.376029	0.0679952	-5.53023	3.19809e-08	1.32472e-06	2683.61	0.265044	0.0700227	3.78511	0.000153639	0.00889889	2683.61	-0.110985	0.0699358	-1.58696	0.112522	0.361457
ENSMUSG00000030849	Fgfr2	11817.9	-0.310126	0.0560778	-5.53029	3.19697e-08	1.32472e-06	11817.9	0.245532	0.0578687	4.24292	2.20626e-05	0.00202877	11817.9	-0.0645941	0.0578476	-1.11662	0.264155	0.55829
ENSMUSG00000078137	Ankrd63	22.3619	-0.563684	0.101998	-5.52644	3.26802e-08	1.35106e-06	22.3619	0.0908733	0.0995508	0.912833	0.36133	0.803681	22.3619	-0.472811	0.100151	-4.72097	2.34725e-06	0.00034884
ENSMUSG00000017724	Etv4	1312.15	0.488166	0.0883896	5.52289	3.33459e-08	1.37591e-06	1312.15	-0.226911	0.0903262	-2.51213	0.0120004	0.170201	1312.15	0.261255	0.0905199	2.88616	0.00389974	0.0529023
ENSMUSG00000027087	Itgav	7352.63	0.270773	0.0490771	5.51729	3.44269e-08	1.41776e-06	7352.63	-0.065774	0.0506591	-1.29836	0.194162	0.655651	7352.63	0.204999	0.0507345	4.04062	5.331e-05	0.00307991
ENSMUSG00000047216	Cdh19	1981.51	0.356662	0.0646659	5.51545	3.47882e-08	1.42988e-06	1981.51	-0.125928	0.0665005	-1.89364	0.0582728	0.397831	1981.51	0.230734	0.0667198	3.45825	0.000543692	0.0150441
ENSMUSG00000034416	Pkd1l2	30.4261	-0.628078	0.113976	-5.51062	3.57575e-08	1.46688e-06	30.4261	0.040402	0.1123	0.35977	0.719019	0.939773	30.4261	-0.587676	0.112793	-5.21023	1.88608e-07	5.48849e-05
ENSMUSG00000028273	Pdlim5	3760.97	0.265791	0.0482608	5.50739	3.64191e-08	1.49115e-06	3760.97	-0.115612	0.0498025	-2.32141	0.0202646	0.230611	3760.97	0.150179	0.0499468	3.00678	0.00264027	0.0413473
ENSMUSG00000035896	Rnase1	133.312	-0.638501	0.115996	-5.5045	3.7021e-08	1.51245e-06	133.312	0.77375	0.116434	6.64537	3.02466e-11	4.10133e-08	133.312	0.135249	0.116282	1.16311	0.244787	0.535285
ENSMUSG00000045932	Ifit2	1563.63	0.307041	0.0557828	5.50422	3.70814e-08	1.51245e-06	1563.63	-0.108936	0.0574213	-1.89713	0.0578108	0.396201	1563.63	0.198105	0.0577424	3.43084	0.000601705	0.0161813
ENSMUSG00000060152	Pop5	2871.21	-0.36472	0.0662974	-5.50127	3.77055e-08	1.53497e-06	2871.21	0.107339	0.0683485	1.57046	0.116307	0.543725	2871.21	-0.257381	0.0682683	-3.77015	0.000163151	0.00654518
ENSMUSG00000107978	Gm44109	12.4104	-0.436104	0.0792986	-5.49952	3.80833e-08	1.54739e-06	12.4104	0.0670863	0.0768022	0.873494	0.382394	NA	12.4104	-0.369018	0.0772149	-4.7791	1.76084e-06	0.000281402
ENSMUSG00000044122	Proca1	414	-0.450471	0.0820428	-5.49068	4.00389e-08	1.62375e-06	414	0.249918	0.0844032	2.961	0.00306639	0.0743988	414	-0.200553	0.0839437	-2.38913	0.0168881	0.12817
ENSMUSG00000041264	Uspl1	3549.69	0.172872	0.0314997	5.48804	4.06424e-08	1.64509e-06	3549.69	-0.119407	0.0325958	-3.66327	0.000249018	0.0126682	3549.69	0.0534644	0.0327924	1.63039	0.103018	0.345468
ENSMUSG00000040312	Cchcr1	609.32	0.321237	0.0586213	5.47986	4.2567e-08	1.71972e-06	609.32	-0.15263	0.0601466	-2.53763	0.0111607	0.163645	609.32	0.168607	0.0609056	2.76833	0.0056344	0.0650764
ENSMUSG00000017132	Cyth1	8811.58	0.213192	0.0389098	5.47912	4.27435e-08	1.72358e-06	8811.58	-0.157888	0.0402445	-3.92322	8.73744e-05	0.0057307	8811.58	0.0553038	0.0403143	1.37182	0.17012	0.447594
ENSMUSG00000030276	Ttll3	1132.18	-0.457086	0.0834311	-5.47861	4.28677e-08	1.72533e-06	1132.18	0.0981422	0.0856663	1.14563	0.251947	0.714481	1132.18	-0.358944	0.0855034	-4.19801	2.69272e-05	0.00198113
ENSMUSG00000034055	Phka1	4327.83	-0.254551	0.0464723	-5.47746	4.31468e-08	1.73272e-06	4327.83	0.174858	0.0480602	3.63831	0.000274436	0.0135895	4327.83	-0.0796928	0.0480053	-1.66008	0.0968974	0.333959
ENSMUSG00000039031	Arhgap18	1492.45	0.374381	0.0683528	5.47719	4.32143e-08	1.73272e-06	1492.45	-0.178896	0.0702385	-2.54698	0.010866	0.161656	1492.45	0.195485	0.0705057	2.77261	0.00556083	0.0645738
ENSMUSG00000069495	Epc2	3015.25	0.301666	0.0550904	5.47584	4.35436e-08	1.74265e-06	3015.25	-0.0681817	0.0567583	-1.20126	0.229649	0.694718	3015.25	0.233485	0.0569256	4.10157	4.10351e-05	0.00264921
ENSMUSG00000035513	Ntng2	1017.96	-0.299497	0.054709	-5.47436	4.39085e-08	1.75395e-06	1017.96	0.120877	0.056679	2.13267	0.032952	0.299845	1017.96	-0.178619	0.0564349	-3.16505	0.00155055	0.0291244
ENSMUSG00000038855	Itpkb	13049.1	-0.347539	0.0635006	-5.473	4.42479e-08	1.7642e-06	13049.1	0.316166	0.065427	4.83235	1.34931e-06	0.000226523	13049.1	-0.0313723	0.0654089	-0.479633	0.631488	0.835797
ENSMUSG00000060260	Pwwp2b	1132.03	-0.282639	0.0516653	-5.47057	4.48586e-08	1.7852e-06	1132.03	0.163124	0.0535025	3.0489	0.00229683	0.0623586	1132.03	-0.119515	0.0532866	-2.24288	0.0249049	0.160096
ENSMUSG00000004891	Nes	1004.85	-0.500039	0.0914247	-5.4694	4.51554e-08	1.79367e-06	1004.85	0.242692	0.0935142	2.59524	0.00945249	0.15005	1004.85	-0.257347	0.0933594	-2.75652	0.00584203	0.0662221
ENSMUSG00000009013	Dynll1	9936.58	-0.305826	0.0559197	-5.46902	4.52523e-08	1.79417e-06	9936.58	0.0299572	0.0577384	0.518844	0.603869	0.905633	9936.58	-0.275869	0.057715	-4.77985	1.75427e-06	0.000281402
ENSMUSG00000025572	Tmc6	1156.93	0.421628	0.0771128	5.46768	4.55974e-08	1.80449e-06	1156.93	-0.397838	0.0791796	-5.0245	5.04735e-07	0.000103777	1156.93	0.0237891	0.0794547	0.299405	0.764631	0.904607
ENSMUSG00000006390	Elovl1	2962.73	-0.309175	0.0566103	-5.46146	4.72225e-08	1.86533e-06	2962.73	0.159532	0.0584738	2.72827	0.00636678	0.119616	2962.73	-0.149643	0.0583933	-2.56267	0.010387	0.0953824
ENSMUSG00000018983	E2f2	136.905	0.47508	0.0870715	5.45621	4.86417e-08	1.91784e-06	136.905	-0.283571	0.0884837	-3.20478	0.00135164	0.0420639	136.905	0.191509	0.0903505	2.11962	0.0340379	0.19103
ENSMUSG00000041237	Pklr	10.7282	-0.562729	0.103198	-5.45293	4.95456e-08	1.94986e-06	10.7282	0.170775	0.100319	1.70233	0.0886938	NA	10.7282	-0.391954	0.101578	-3.85863	0.000114023	0.00526933
ENSMUSG00000032556	Bfsp2	868.689	-0.451399	0.0828258	-5.44998	5.03741e-08	1.97881e-06	868.689	0.122235	0.0851243	1.43595	0.151015	0.597887	868.689	-0.329165	0.0849177	-3.87628	0.000106067	0.00499515
ENSMUSG00000026080	Chst10	7188.91	-0.150001	0.0275392	-5.4468	5.12833e-08	2.01082e-06	7188.91	0.086049	0.02856	3.01292	0.00258747	0.0671996	7188.91	-0.0639517	0.0285423	-2.2406	0.0250522	0.160477
ENSMUSG00000067220	Cnga1	15.0848	-0.381779	0.0701145	-5.44508	5.17807e-08	2.02658e-06	15.0848	0.0446162	0.0679351	0.656748	0.511343	NA	15.0848	-0.337163	0.0681357	-4.94841	7.48238e-07	0.000165687
ENSMUSG00000031714	Gab1	6277.55	-0.283544	0.0521057	-5.44171	5.27702e-08	2.06152e-06	6277.55	0.160184	0.0538351	2.97546	0.0029255	0.0724408	6277.55	-0.12336	0.0537983	-2.29301	0.0218474	0.148632
ENSMUSG00000027201	Myef2	5581.89	0.219705	0.0403888	5.43976	5.3351e-08	2.0804e-06	5581.89	-0.0629889	0.0417245	-1.50964	0.131136	0.568794	5581.89	0.156716	0.0418348	3.74608	0.000179619	0.00702879
ENSMUSG00000005802	Slc30a4	4155.32	0.21556	0.0396534	5.43611	5.44576e-08	2.11967e-06	4155.32	-0.0665462	0.0409526	-1.62496	0.104171	0.517155	4155.32	0.149014	0.0411015	3.62551	0.000288394	0.00977883
ENSMUSG00000027199	Gatm	29871.3	-0.281819	0.0518461	-5.43568	5.45876e-08	2.12085e-06	29871.3	0.10447	0.053544	1.9511	0.0510455	0.374594	29871.3	-0.177349	0.0535363	-3.31269	0.000924032	0.0209922
ENSMUSG00000084799	Ino80dos	306.68	0.337517	0.0621397	5.43158	5.58584e-08	2.16627e-06	306.68	-0.0406425	0.0630005	-0.645114	0.518853	0.875805	306.68	0.296874	0.0644696	4.60487	4.12721e-06	0.000525542
ENSMUSG00000044927	H1fx	981.819	-0.386651	0.071216	-5.42927	5.65857e-08	2.19048e-06	981.819	0.145904	0.0734307	1.98697	0.0469261	0.360061	981.819	-0.240746	0.0732056	-3.28863	0.00100676	0.0221794
ENSMUSG00000069255	Dusp22	1337.42	-0.221411	0.0407848	-5.42876	5.67457e-08	2.19269e-06	1337.42	0.0871705	0.0423821	2.05678	0.0397077	0.330579	1337.42	-0.13424	0.042215	-3.17992	0.00147314	0.0282457
ENSMUSG00000025175	Fn3k	3264.48	-0.282843	0.0521126	-5.42754	5.71375e-08	2.20383e-06	3264.48	0.0827819	0.0538983	1.53589	0.124565	0.559534	3264.48	-0.200061	0.0538258	-3.71683	0.000201742	0.00761036
ENSMUSG00000045098	Kmt5b	4241.51	0.234642	0.0432447	5.42591	5.76588e-08	2.21991e-06	4241.51	-0.0828614	0.0446534	-1.85566	0.0635022	0.413939	4241.51	0.151781	0.0447914	3.38861	0.000702476	0.0177347
ENSMUSG00000034867	Ankrd27	3097.56	-0.201044	0.0370556	-5.42547	5.78038e-08	2.22148e-06	3097.56	0.101731	0.0384202	2.64785	0.00810052	0.138147	3097.56	-0.099313	0.0383539	-2.58939	0.00961471	0.0913093
ENSMUSG00000005667	Mthfd2	1812.55	-0.298302	0.0550036	-5.42332	5.85024e-08	2.24428e-06	1812.55	0.124727	0.0568931	2.1923	0.0283578	0.277943	1812.55	-0.173575	0.0567616	-3.05797	0.00222842	0.0369313
ENSMUSG00000075040	Zfp408	1067.16	0.265512	0.0489619	5.42283	5.8662e-08	2.24635e-06	1067.16	-0.148548	0.0504308	-2.94557	0.00322358	0.076751	1067.16	0.116965	0.0509237	2.29686	0.0216267	0.147845
ENSMUSG00000032839	Trpc1	2703.96	0.257937	0.0475847	5.42059	5.94029e-08	2.27064e-06	2703.96	-0.0533111	0.0490488	-1.0869	0.277081	0.739975	2703.96	0.204626	0.0492521	4.15467	3.25761e-05	0.00227647
ENSMUSG00000020715	Ern1	1313.98	0.252268	0.0465797	5.41584	6.1001e-08	2.32755e-06	1313.98	-0.0663935	0.0478928	-1.38629	0.165657	0.620927	1313.98	0.185875	0.0483108	3.84748	0.000119341	0.00543792
ENSMUSG00000024382	Ercc3	3079.99	0.178005	0.0328786	5.41401	6.16276e-08	2.34725e-06	3079.99	-0.088867	0.0339786	-2.61538	0.00891279	0.145171	3079.99	0.0891382	0.0341979	2.60654	0.00914632	0.0883238
ENSMUSG00000034349	Smc4	917.804	0.253471	0.0468918	5.40544	6.46511e-08	2.45801e-06	917.804	-0.0725262	0.0481694	-1.50565	0.132157	0.570202	917.804	0.180945	0.0487753	3.70976	0.000207458	0.00768976
ENSMUSG00000064023	Klk8	143.46	-0.490417	0.0907626	-5.40329	6.54291e-08	2.48316e-06	143.46	0.238304	0.093535	2.54776	0.0108418	0.161428	143.46	-0.252112	0.0924775	-2.7262	0.0064068	0.0704909
ENSMUSG00000026307	Scly	2223.42	-0.277838	0.0514455	-5.40063	6.64086e-08	2.51585e-06	2223.42	0.0932688	0.053244	1.75172	0.0798213	0.457884	2223.42	-0.184569	0.0531364	-3.4735	0.000513717	0.014453
ENSMUSG00000072969	Armcx5	2055.18	0.401051	0.074284	5.39889	6.70534e-08	2.53576e-06	2055.18	-0.195578	0.0762679	-2.56435	0.0103369	0.157675	2055.18	0.205474	0.0764412	2.688	0.00718821	0.0759201
ENSMUSG00000025137	Pcyt2	9643.26	-0.221489	0.041029	-5.39836	6.7252e-08	2.53876e-06	9643.26	0.0681793	0.0424659	1.60551	0.108382	0.527142	9643.26	-0.15331	0.0424433	-3.61211	0.000303712	0.0101096
ENSMUSG00000050761	Gp1bb	155.181	-0.486279	0.0901549	-5.39381	6.89772e-08	2.59928e-06	155.181	0.0327625	0.0934448	0.350608	0.725883	0.941184	155.181	-0.453516	0.0925055	-4.90259	9.45834e-07	0.000187885
ENSMUSG00000032485	Scap	7371.54	0.165833	0.0307499	5.39297	6.93022e-08	2.60691e-06	7371.54	-0.112824	0.0318291	-3.54467	0.000393101	0.0174173	7371.54	0.0530096	0.0319241	1.66049	0.096816	0.333856
ENSMUSG00000033454	Zbtb1	1882.36	0.25473	0.0472655	5.38935	7.07149e-08	2.65536e-06	1882.36	-0.126549	0.0487436	-2.59621	0.00942578	0.149985	1882.36	0.128181	0.0490312	2.61428	0.00894153	0.0871665
ENSMUSG00000058056	Palld	886.895	0.354482	0.0658635	5.38207	7.36332e-08	2.76008e-06	886.895	-0.0443033	0.067495	-0.656394	0.51157	0.873683	886.895	0.310179	0.0679737	4.56321	5.03764e-06	0.000621638
ENSMUSG00000042198	Chchd7	3012.7	0.196429	0.0365106	5.38006	7.44593e-08	2.78614e-06	3012.7	-0.148858	0.0377637	-3.94183	8.08637e-05	0.00543371	3012.7	0.0475716	0.0379715	1.25282	0.210269	0.496688
ENSMUSG00000020063	Sirt1	1412.54	0.303471	0.0564168	5.37909	7.48652e-08	2.79641e-06	1412.54	-0.171282	0.0581119	-2.94746	0.00320401	0.0766406	1412.54	0.132188	0.0584474	2.26166	0.0237182	0.155798
ENSMUSG00000108601	Gm44645	201.718	0.547751	0.101864	5.37729	7.5615e-08	2.81947e-06	201.718	-0.288291	0.103304	-2.79069	0.00525952	0.105879	201.718	0.25946	0.104047	2.49368	0.0126428	0.107313
ENSMUSG00000051306	Usp42	1779.32	0.226414	0.0421315	5.374	7.70107e-08	2.86649e-06	1779.32	-0.0726181	0.043415	-1.67265	0.0943966	0.493527	1779.32	0.153796	0.0437447	3.51577	0.000438477	0.0132133
ENSMUSG00000037679	Inf2	6298.47	-0.303987	0.0566031	-5.3705	7.85196e-08	2.91756e-06	6298.47	0.108112	0.0584398	1.84997	0.0643182	0.415662	6298.47	-0.195875	0.0584033	-3.35384	0.000796992	0.019124
ENSMUSG00000037579	Kcnh3	59.4094	-0.622557	0.115963	-5.3686	7.935e-08	2.94327e-06	59.4094	0.0360074	0.114988	0.31314	0.754174	0.95319	59.4094	-0.58655	0.115187	-5.09214	3.54038e-07	9.43334e-05
ENSMUSG00000039671	Zmynd8	7637.86	-0.23669	0.0440918	-5.36813	7.95585e-08	2.94464e-06	7637.86	0.0611642	0.0456271	1.34052	0.180076	0.638482	7637.86	-0.175526	0.0455985	-3.84938	0.000118418	0.0054197
ENSMUSG00000045427	Hnrnph2	11674.4	0.182952	0.0340861	5.36736	7.98967e-08	2.94464e-06	11674.4	-0.0484863	0.0352562	-1.37526	0.169052	0.624797	11674.4	0.134466	0.0353137	3.80776	0.00014023	0.00593073
ENSMUSG00000057246	BC051142	208.629	0.491254	0.0915208	5.36768	7.97576e-08	2.94464e-06	208.629	-0.351356	0.0933072	-3.76559	0.000166157	0.00950159	208.629	0.139898	0.0943624	1.48256	0.138192	0.401869
ENSMUSG00000070306	Ccdc153	316.579	-0.624645	0.11638	-5.36726	7.99399e-08	2.94464e-06	316.579	0.220267	0.115738	1.90316	0.0570203	0.393593	316.579	-0.404378	0.115771	-3.49291	0.000477793	0.0139246
ENSMUSG00000058070	Eml1	9123.5	-0.342825	0.0638878	-5.36605	8.04812e-08	2.95946e-06	9123.5	0.213461	0.0658316	3.24253	0.00118475	0.0383711	9123.5	-0.129364	0.0658065	-1.96583	0.0493186	0.23356
ENSMUSG00000044033	Ccdc141	2798.97	0.324618	0.0605371	5.3623	8.21695e-08	3.01114e-06	2798.97	-0.0653557	0.0623008	-1.04904	0.294162	0.755596	2798.97	0.259262	0.0624608	4.1508	3.3131e-05	0.00229062
ENSMUSG00000107879	9330102E08Rik	1885.11	-0.307819	0.0574024	-5.36248	8.20857e-08	3.01114e-06	1885.11	0.167722	0.0593081	2.82797	0.00468439	0.0980774	1885.11	-0.140098	0.0591836	-2.36717	0.0179246	0.132377
ENSMUSG00000024395	Lims2	1109.86	-0.273205	0.050974	-5.3597	8.33624e-08	3.0496e-06	1109.86	0.105728	0.0528681	1.99984	0.0455175	0.353234	1109.86	-0.167477	0.0526577	-3.18049	0.00147026	0.028242
ENSMUSG00000047909	Ankrd16	3008.44	0.296927	0.0554068	5.35904	8.36656e-08	3.05544e-06	3008.44	-0.150167	0.0571141	-2.62924	0.00855772	0.143142	3008.44	0.146761	0.0572716	2.56254	0.0103909	0.0953824
ENSMUSG00000029729	Zkscan1	4499.26	0.230238	0.0429905	5.35555	8.52944e-08	3.10959e-06	4499.26	-0.047376	0.0443885	-1.0673	0.285835	0.747321	4499.26	0.182862	0.044523	4.10714	4.00594e-05	0.00262976
ENSMUSG00000004366	Sst	5861.03	-0.547267	0.102243	-5.35259	8.67046e-08	3.15022e-06	5861.03	0.0568775	0.103953	0.547148	0.584277	0.899488	5861.03	-0.490389	0.103936	-4.71817	2.37973e-06	0.000348854
ENSMUSG00000007950	Abhd8	15426.1	-0.201723	0.0376863	-5.35267	8.66639e-08	3.15022e-06	15426.1	0.0851445	0.0390074	2.18278	0.029052	0.282628	15426.1	-0.116578	0.0389936	-2.98967	0.00279279	0.0429145
ENSMUSG00000039976	Tbc1d16	4542.71	-0.24947	0.0466153	-5.35167	8.71451e-08	3.16083e-06	4542.71	0.198221	0.0481924	4.11311	3.90362e-05	0.00303968	4542.71	-0.0512492	0.0481411	-1.06456	0.287074	0.581335
ENSMUSG00000020451	Limk2	12079.5	-0.161104	0.0301176	-5.34915	8.83662e-08	3.19877e-06	12079.5	0.0749833	0.0312092	2.4026	0.016279	0.203615	12079.5	-0.0861203	0.0311968	-2.76055	0.00577047	0.0655635
ENSMUSG00000028128	F3	4074.31	-0.460537	0.0860993	-5.3489	8.84916e-08	3.19877e-06	4074.31	0.365329	0.0881639	4.14375	3.41671e-05	0.00276648	4074.31	-0.0952074	0.0881213	-1.08041	0.279958	0.57327
ENSMUSG00000005043	Sgsh	1312.3	0.183312	0.0342801	5.3475	8.91792e-08	3.21816e-06	1312.3	-0.0787729	0.0353216	-2.23016	0.0257368	0.263692	1312.3	0.10454	0.0358179	2.91864	0.00351557	0.0494182
ENSMUSG00000034796	Cpne7	966.948	-0.612207	0.114566	-5.3437	9.10683e-08	3.28077e-06	966.948	0.14511	0.115311	1.25842	0.208241	0.672174	966.948	-0.467097	0.115283	-4.05173	5.08402e-05	0.00300373
ENSMUSG00000026153	Fam135a	3694.13	0.294657	0.0551875	5.3392	9.33554e-08	3.35748e-06	3694.13	-0.0475849	0.0568656	-0.836795	0.402708	0.825508	3694.13	0.247072	0.0569981	4.33475	1.45928e-05	0.00127585
ENSMUSG00000097059	Fam120aos	1116.25	0.273669	0.0512679	5.33801	9.39736e-08	3.37402e-06	1116.25	-0.179361	0.0528648	-3.39283	0.000691751	0.0266601	1116.25	0.0943073	0.0533194	1.76872	0.0769402	0.29582
ENSMUSG00000093553	Gm20633	141.45	0.509545	0.0955575	5.33234	9.69571e-08	3.47527e-06	141.45	-0.360332	0.0971667	-3.70839	0.000208583	0.0111931	141.45	0.149213	0.0984923	1.51497	0.12978	0.388802
ENSMUSG00000079037	Prnp	54892.3	-0.178226	0.033428	-5.33164	9.73276e-08	3.48269e-06	54892.3	0.109255	0.0346057	3.15715	0.00159321	0.0472516	54892.3	-0.0689711	0.0346027	-1.99323	0.0462362	0.225443
ENSMUSG00000042066	Tmcc2	17726.6	-0.230202	0.0432165	-5.32673	9.9997e-08	3.57221e-06	17726.6	0.134653	0.0446938	3.0128	0.00258853	0.0671996	17726.6	-0.0955491	0.0446818	-2.13844	0.0324814	0.185636
ENSMUSG00000100153	Gm5601	112.935	-0.557246	0.104876	-5.31338	1.07612e-07	3.83781e-06	112.935	0.487413	0.106512	4.57614	4.73644e-06	0.000614761	112.935	-0.0698334	0.105666	-0.660885	0.508686	0.763494
ENSMUSG00000024759	Atl3	5398.56	0.237891	0.0447795	5.31249	1.08136e-07	3.85004e-06	5398.56	-0.121862	0.0462583	-2.63437	0.00842925	0.142015	5398.56	0.116029	0.0463622	2.50266	0.0123263	0.105964
ENSMUSG00000022808	Snx4	3489.57	0.193009	0.0363414	5.311	1.09025e-07	3.87521e-06	3489.57	-0.0772438	0.037546	-2.05731	0.0396564	0.330447	3489.57	0.115765	0.0377293	3.06831	0.00215274	0.0362139
ENSMUSG00000042851	Zc3h6	1225.76	0.394305	0.0743304	5.30477	1.12817e-07	4.00329e-06	1225.76	-0.131006	0.0762264	-1.71865	0.0856782	0.47096	1225.76	0.263299	0.0765137	3.4412	0.000579143	0.0158367
ENSMUSG00000034271	Jdp2	1643.09	-0.203887	0.0384406	-5.30395	1.13324e-07	4.0146e-06	1643.09	0.0436657	0.039993	1.09183	0.274907	0.738435	1643.09	-0.160222	0.0398711	-4.01849	5.85735e-05	0.00331979
ENSMUSG00000097482	Gm17634	180.965	-0.403038	0.0760536	-5.2994	1.16184e-07	4.10909e-06	180.965	0.200025	0.0789038	2.53505	0.0112433	0.16421	180.965	-0.203014	0.0778055	-2.60925	0.00907415	0.0879755
ENSMUSG00000024240	Epc1	3008.21	0.218057	0.0411639	5.2973	1.1753e-07	4.14981e-06	3008.21	-0.0776346	0.0424914	-1.82707	0.0676898	0.426387	3008.21	0.140423	0.0426879	3.28952	0.00100358	0.0221558
ENSMUSG00000054871	Tmem158	595.909	-0.345758	0.0653076	-5.29429	1.19479e-07	4.21164e-06	595.909	0.117589	0.0676335	1.73861	0.0821028	0.463274	595.909	-0.228169	0.0672641	-3.39214	0.000693497	0.017647
ENSMUSG00000021990	Spata13	1661.32	0.349798	0.0660979	5.29212	1.20909e-07	4.25501e-06	1661.32	-0.222577	0.0679957	-3.2734	0.00106263	0.0359974	1661.32	0.127221	0.0682332	1.8645	0.0622514	0.26457
ENSMUSG00000036402	Gng12	6507.85	0.223476	0.0422486	5.28954	1.22623e-07	4.3082e-06	6507.85	-0.0877039	0.043656	-2.00898	0.0445396	0.348061	6507.85	0.135772	0.0437468	3.10358	0.00191196	0.033165
ENSMUSG00000044117	2900011O08Rik	17540	-0.233417	0.0441454	-5.28747	1.2402e-07	4.35011e-06	17540	0.115026	0.045651	2.51967	0.0117465	0.167929	17540	-0.118392	0.0456391	-2.59409	0.00948424	0.0905744
ENSMUSG00000063108	Zfp26	2073.48	0.328567	0.0621524	5.28648	1.24696e-07	4.3666e-06	2073.48	-0.0767404	0.0639295	-1.20039	0.229987	0.69515	2073.48	0.251827	0.0641416	3.92611	8.63324e-05	0.00434941
ENSMUSG00000103672	Gm37621	33.2611	0.605513	0.114652	5.28131	1.28266e-07	4.48427e-06	33.2611	-0.225409	0.114694	-1.96531	0.0493788	0.369679	33.2611	0.380104	0.115812	3.28209	0.00103041	0.022497
ENSMUSG00000024640	Psat1	21549.6	0.273047	0.0517129	5.28006	1.29143e-07	4.50014e-06	21549.6	-0.226871	0.0533985	-4.24864	2.15068e-05	0.00200792	21549.6	0.0461758	0.053422	0.864359	0.387391	0.673851
ENSMUSG00000045658	Pid1	4584.46	-0.21296	0.0403315	-5.28023	1.29025e-07	4.50014e-06	4584.46	0.140896	0.041751	3.37467	0.000739039	0.0278265	4584.46	-0.0720636	0.041706	-1.7279	0.0840069	0.310029
ENSMUSG00000108465	Gm45110	107.053	0.523045	0.0990702	5.27954	1.2951e-07	4.50555e-06	107.053	-0.174771	0.099789	-1.75141	0.0798758	0.45791	107.053	0.348274	0.101399	3.43468	0.000593252	0.0160233
ENSMUSG00000034157	Cipc	9643.29	-0.148503	0.0281321	-5.27879	1.30043e-07	4.51671e-06	9643.29	0.10958	0.02915	3.75919	0.000170466	0.00962762	9643.29	-0.0389229	0.0291364	-1.33589	0.181586	0.462917
ENSMUSG00000071202	Ccdc78	39.1298	-0.596356	0.113003	-5.27736	1.31055e-07	4.54445e-06	39.1298	0.163184	0.1115	1.46353	0.143322	0.585714	39.1298	-0.433172	0.111881	-3.87171	0.000108075	0.00506523
ENSMUSG00000062397	Zfp706	16299	-0.180228	0.0341552	-5.27674	1.31505e-07	4.55264e-06	16299	0.0902725	0.035368	2.55238	0.0106991	0.160608	16299	-0.0899556	0.0353575	-2.54417	0.0109537	0.0989179
ENSMUSG00000032412	Atp1b3	15896.9	-0.294885	0.0558999	-5.27523	1.32591e-07	4.58279e-06	15896.9	0.141071	0.057694	2.44517	0.0144785	0.190744	15896.9	-0.153813	0.0576801	-2.66667	0.00766077	0.0790694
ENSMUSG00000022436	Sh3bp1	12087.9	-0.15923	0.0301949	-5.27341	1.33911e-07	4.62089e-06	12087.9	0.0375334	0.0313013	1.1991	0.230489	0.695608	12087.9	-0.121697	0.0312903	-3.88928	0.000100542	0.00484017
ENSMUSG00000029544	Cabp1	7941.34	-0.261635	0.0496592	-5.26862	1.37456e-07	4.73555e-06	7941.34	0.095669	0.0513261	1.86395	0.0623294	0.409833	7941.34	-0.165966	0.051297	-3.2354	0.00121473	0.0254412
ENSMUSG00000073411	H2-D1	8293.59	0.225363	0.0427801	5.26795	1.37955e-07	4.74507e-06	8293.59	-0.0665844	0.0441982	-1.5065	0.13194	0.569835	8293.59	0.158779	0.0442667	3.58687	0.000334677	0.0108033
ENSMUSG00000057193	Slc44a2	4874.97	0.166918	0.0316947	5.26643	1.391e-07	4.77673e-06	4874.97	-0.0778019	0.0327779	-2.37361	0.0176151	0.213276	4874.97	0.0891161	0.0329181	2.70721	0.00678514	0.0732238
ENSMUSG00000015214	Mtmr1	3271.81	0.21724	0.0412853	5.26192	1.42562e-07	4.88773e-06	3271.81	-0.111683	0.0426473	-2.61876	0.00882503	0.144704	3271.81	0.105557	0.0428258	2.4648	0.0137091	0.112305
ENSMUSG00000021219	Rgs6	5073.38	-0.410138	0.0779613	-5.26078	1.43444e-07	4.91006e-06	5073.38	0.22209	0.080054	2.77425	0.00553289	0.109337	5073.38	-0.188048	0.0800161	-2.35012	0.0187672	0.136388
ENSMUSG00000039457	Ppl	133.068	0.616225	0.117157	5.25983	1.44186e-07	4.92756e-06	133.068	-0.388666	0.116914	-3.32439	0.000886122	0.0314857	133.068	0.227559	0.116858	1.94731	0.0514971	0.239399
ENSMUSG00000026241	Nppc	545.47	-0.616397	0.117209	-5.25894	1.44888e-07	4.94362e-06	545.47	0.139621	0.117057	1.19277	0.23296	0.696934	545.47	-0.476776	0.11706	-4.07292	4.64267e-05	0.00283756
ENSMUSG00000022388	Ttll8	172.981	-0.483641	0.0920303	-5.25524	1.47834e-07	5.03606e-06	172.981	0.305931	0.0943744	3.24168	0.00118828	0.0384176	172.981	-0.17771	0.0935165	-1.9003	0.0573934	0.255057
ENSMUSG00000028383	Hsdl2	7658.86	0.217408	0.0414047	5.2508	1.51438e-07	5.15057e-06	7658.86	0.00163969	0.0427664	0.0383405	0.969416	0.995921	7658.86	0.219048	0.0428446	5.1126	3.17747e-07	8.60433e-05
ENSMUSG00000024039	Cbs	3202.51	-0.397522	0.0758044	-5.24406	1.57085e-07	5.33412e-06	3202.51	0.352197	0.0778754	4.52257	6.10935e-06	0.000730344	3202.51	-0.0453257	0.0778123	-0.5825	0.56023	0.795801
ENSMUSG00000026466	Tor1aip1	5139.95	0.192011	0.036623	5.24292	1.58052e-07	5.35842e-06	5139.95	-0.0698611	0.0378505	-1.84571	0.0649342	0.417363	5139.95	0.12215	0.037973	3.21677	0.00129642	0.0263844
ENSMUSG00000051242	Pcdhb9	1537.21	0.334355	0.0637992	5.24075	1.5993e-07	5.41345e-06	1537.21	-0.0814568	0.0655639	-1.2424	0.214088	0.677534	1537.21	0.252898	0.0658387	3.84118	0.000122443	0.00547539
ENSMUSG00000028522	Mier1	3293.17	0.169527	0.0323579	5.23913	1.61334e-07	5.45232e-06	3293.17	-0.0457707	0.0334148	-1.36977	0.170757	0.62715	3293.17	0.123757	0.03362	3.68105	0.00023228	0.00834025
ENSMUSG00000022607	Ptk2	6240.1	0.205762	0.0392892	5.23712	1.63101e-07	5.5033e-06	6240.1	-0.0914482	0.0406108	-2.25182	0.0243336	0.256351	6240.1	0.114314	0.0407072	2.80821	0.00498184	0.0605181
ENSMUSG00000025937	Lactb2	2194.1	0.292061	0.0557861	5.23537	1.64657e-07	5.53825e-06	2194.1	-0.09529	0.0574544	-1.65853	0.0972102	0.499325	2194.1	0.196771	0.0576702	3.41201	0.000644869	0.0168765
ENSMUSG00000030317	Timp4	5269.44	-0.384805	0.0734983	-5.23557	1.64479e-07	5.53825e-06	5269.44	0.242595	0.0755651	3.21041	0.00132547	0.0416033	5269.44	-0.142211	0.0755268	-1.88292	0.0597118	0.25975
ENSMUSG00000029208	Guf1	4270.77	0.260843	0.0498319	5.23445	1.65477e-07	5.55706e-06	4270.77	-0.106677	0.0514251	-2.07442	0.0380405	0.323002	4270.77	0.154165	0.0515468	2.99079	0.00278259	0.0428194
ENSMUSG00000023341	Mx2	221.316	0.513964	0.0982758	5.22981	1.69684e-07	5.68936e-06	221.316	-0.292561	0.0998293	-2.93061	0.00338295	0.0790415	221.316	0.221403	0.100592	2.20101	0.0277356	0.169891
ENSMUSG00000029088	Kcnip4	5013.7	-0.309388	0.0591688	-5.2289	1.70522e-07	5.70846e-06	5013.7	0.17862	0.0610501	2.92579	0.00343584	0.079712	5013.7	-0.130768	0.0610062	-2.14353	0.0320708	0.184124
ENSMUSG00000024491	Rbm27	2830.24	0.202228	0.0386946	5.22627	1.72968e-07	5.78126e-06	2830.24	-0.0262999	0.0399198	-0.658818	0.510013	0.873683	2830.24	0.175929	0.0401418	4.38268	1.17226e-05	0.00109883
ENSMUSG00000086662	BC046251	58.9184	0.610833	0.117	5.2208	1.78155e-07	5.94531e-06	58.9184	-0.429504	0.117082	-3.66839	0.000244078	0.0125109	58.9184	0.181329	0.117149	1.54784	0.12166	0.376348
ENSMUSG00000040258	Nxph4	3412.41	-0.504404	0.0966536	-5.21868	1.80207e-07	6.00437e-06	3412.41	0.169117	0.0985636	1.71582	0.0861959	0.472653	3412.41	-0.335287	0.0985276	-3.40298	0.000666558	0.0171968
ENSMUSG00000040711	Sh3pxd2b	2503.45	-0.324183	0.062129	-5.21789	1.8097e-07	6.02029e-06	2503.45	0.259879	0.0640552	4.05711	4.96835e-05	0.0036808	2503.45	-0.0643035	0.0639642	-1.0053	0.314751	0.608557
ENSMUSG00000071392	Ect2l	71.6501	-0.52147	0.0999443	-5.21761	1.81251e-07	6.02029e-06	71.6501	0.124346	0.103139	1.20562	0.227964	0.692712	71.6501	-0.397124	0.101712	-3.9044	9.44609e-05	0.00462799
ENSMUSG00000047642	D930020B18Rik	32.8157	-0.602331	0.115521	-5.21404	1.84775e-07	6.12779e-06	32.8157	0.413321	0.11633	3.553	0.00038087	0.0170404	32.8157	-0.189009	0.115705	-1.63355	0.102354	0.344246
ENSMUSG00000029394	Cdk2ap1	2022.73	-0.266195	0.0510575	-5.21363	1.85176e-07	6.13153e-06	2022.73	0.0222049	0.0529028	0.41973	0.674683	0.929183	2022.73	-0.243991	0.0527909	-4.62183	3.80375e-06	0.000504502
ENSMUSG00000029911	Ssbp1	1928.52	0.193297	0.0370847	5.21232	1.86496e-07	6.16567e-06	1928.52	-0.145368	0.0383507	-3.79051	0.000150341	0.00884563	1928.52	0.0479288	0.0386665	1.23954	0.215144	0.502523
ENSMUSG00000061838	Suclg2	3274.89	0.322281	0.0618349	5.21197	1.86851e-07	6.16781e-06	3274.89	-0.0879241	0.0636572	-1.38121	0.167214	0.622782	3274.89	0.234357	0.0637903	3.67387	0.000238904	0.00854663
ENSMUSG00000043164	Tmem212	159.97	-0.607995	0.116662	-5.21161	1.87208e-07	6.17004e-06	159.97	0.310443	0.116103	2.67387	0.00749817	0.131998	159.97	-0.297552	0.116159	-2.56158	0.0104196	0.0955331
ENSMUSG00000032127	Vps11	8980.59	0.162879	0.0312585	5.21071	1.88121e-07	6.19054e-06	8980.59	-0.115481	0.0323575	-3.56892	0.000358461	0.0163171	8980.59	0.0473976	0.0324331	1.4614	0.143907	0.410618
ENSMUSG00000009073	Nf2	9063.38	0.150997	0.0289827	5.2099	1.88947e-07	6.19856e-06	9063.38	-0.0420977	0.0299831	-1.40405	0.160305	0.61433	9063.38	0.108899	0.030062	3.62248	0.000291792	0.00987685
ENSMUSG00000028963	Uts2	215.312	0.59936	0.115039	5.21005	1.88785e-07	6.19856e-06	215.312	0.0312492	0.114246	0.273525	0.784449	0.963228	215.312	0.630609	0.114149	5.52445	3.30516e-08	1.31512e-05
ENSMUSG00000022526	Zfp251	2788.17	0.198754	0.0381789	5.20585	1.93108e-07	6.32531e-06	2788.17	0.0154825	0.0393466	0.39349	0.693957	0.933814	2788.17	0.214236	0.0395727	5.41375	6.17194e-08	2.1879e-05
ENSMUSG00000020708	Psmc5	22467.1	-0.239357	0.0460174	-5.20145	1.97739e-07	6.46708e-06	22467.1	0.0284032	0.0475774	0.59699	0.550514	0.888854	22467.1	-0.210954	0.0475683	-4.43475	9.21772e-06	0.000955558
ENSMUSG00000030413	Pglyrp1	293.73	-0.449684	0.0864631	-5.20088	1.98352e-07	6.47716e-06	293.73	0.157988	0.0889862	1.77542	0.0758283	0.446886	293.73	-0.291696	0.0884356	-3.2984	0.000972379	0.0217149
ENSMUSG00000014813	Stc1	264.113	-0.431173	0.0829255	-5.19953	1.99795e-07	6.51428e-06	264.113	0.16856	0.0855379	1.97059	0.0487704	0.367415	264.113	-0.262613	0.0848817	-3.09387	0.00197564	0.0339076
ENSMUSG00000031938	4931406C07Rik	2844.24	0.192414	0.0370327	5.19579	2.03858e-07	6.6366e-06	2844.24	-0.101012	0.0382659	-2.63973	0.00829711	0.140322	2844.24	0.0914021	0.038483	2.37513	0.0175428	0.130896
ENSMUSG00000022906	Parp9	522.003	0.394377	0.0759136	5.19508	2.04637e-07	6.65181e-06	522.003	-0.109635	0.0775944	-1.41293	0.157677	0.608826	522.003	0.284742	0.0782377	3.63945	0.000273224	0.00944209
ENSMUSG00000031578	Mak16	1919.37	0.155991	0.0300499	5.19108	2.09082e-07	6.78592e-06	1919.37	-0.0977526	0.0310738	-3.14582	0.00165621	0.048725	1919.37	0.0582386	0.0314312	1.85289	0.0638976	0.267801
ENSMUSG00000031841	Cdh13	5271.98	-0.371242	0.0715401	-5.18928	2.11104e-07	6.84112e-06	5271.98	0.107985	0.0736111	1.46697	0.142385	0.585203	5271.98	-0.263257	0.0735735	-3.57814	0.000346045	0.0110968
ENSMUSG00000015966	Il17rb	380.202	0.409383	0.0789228	5.18713	2.13555e-07	6.91003e-06	380.202	-0.298617	0.0808763	-3.69228	0.000222257	0.011687	380.202	0.110766	0.081674	1.35619	0.175037	0.454785
ENSMUSG00000066278	Vps37b	915.118	0.342548	0.0660688	5.18472	2.16345e-07	6.98967e-06	915.118	-0.194421	0.0678897	-2.86378	0.00418617	0.0906542	915.118	0.148127	0.0683161	2.16826	0.0301391	0.177529
ENSMUSG00000026663	Atf6	4883.76	0.204835	0.0395115	5.1842	2.16949e-07	6.99858e-06	4883.76	-0.00753578	0.0407918	-0.184738	0.853435	0.975575	4883.76	0.197299	0.0409159	4.82207	1.42076e-06	0.000254134
ENSMUSG00000002396	Ocel1	804.061	0.227972	0.0439927	5.18205	2.19463e-07	7.06114e-06	804.061	-0.0990623	0.0452232	-2.19052	0.0284865	0.279055	804.061	0.12891	0.0459077	2.80803	0.00498462	0.0605181
ENSMUSG00000022283	Pabpc1	8879.16	0.160007	0.0308781	5.18188	2.19656e-07	7.06114e-06	8879.16	-0.0329855	0.0319398	-1.03274	0.301726	0.760899	8879.16	0.127021	0.0320194	3.967	7.27815e-05	0.0039308
ENSMUSG00000062309	Rpp25	1377.92	-0.380525	0.0734365	-5.18169	2.19883e-07	7.06114e-06	1377.92	0.229551	0.0755757	3.03736	0.00238658	0.0635691	1377.92	-0.150974	0.0754321	-2.00146	0.045343	0.222964
ENSMUSG00000023236	Scg5	19543.5	0.227724	0.0439708	5.17898	2.23101e-07	7.15369e-06	19543.5	-0.199119	0.0454586	-4.38023	1.18556e-05	0.00123969	19543.5	0.0286051	0.0454871	0.628862	0.529439	0.777984
ENSMUSG00000031246	Sh3bgrl	8296.08	0.283835	0.0548175	5.17781	2.24503e-07	7.18781e-06	8296.08	-0.146201	0.056556	-2.58507	0.00973591	0.152925	8296.08	0.137634	0.0566134	2.43112	0.0150523	0.11903
ENSMUSG00000058254	Tspan7	55599	-0.173469	0.0335059	-5.17726	2.25163e-07	7.19812e-06	55599	0.119304	0.0346848	3.43965	0.000582476	0.0235812	55599	-0.0541656	0.0346819	-1.56178	0.11834	0.371068
ENSMUSG00000087221	BC037032	164.144	0.507641	0.0980673	5.17645	2.26148e-07	7.21876e-06	164.144	-0.200392	0.0993402	-2.01723	0.0436715	0.345019	164.144	0.307248	0.10039	3.06054	0.00220938	0.036693
ENSMUSG00000062861	Zfp28	1216.57	0.296683	0.0573505	5.17315	2.30184e-07	7.33658e-06	1216.57	-0.172665	0.0590624	-2.92342	0.00346204	0.0799897	1216.57	0.124018	0.0594353	2.08661	0.0369237	0.199308
ENSMUSG00000020333	Acsl6	30789.3	-0.224489	0.043403	-5.17219	2.31369e-07	7.35235e-06	30789.3	0.224676	0.0448741	5.0068	5.53419e-07	0.000106692	30789.3	0.000187125	0.0448673	0.00417063	0.996672	0.999291
ENSMUSG00000046567	4930430F08Rik	1788.16	0.218765	0.0422949	5.17238	2.31136e-07	7.35235e-06	1788.16	-0.0585743	0.0435782	-1.34412	0.17891	0.637559	1788.16	0.160191	0.0438979	3.64917	0.00026309	0.00924229
ENSMUSG00000033287	Kctd17	7353.48	-0.18333	0.0354585	-5.17028	2.33739e-07	7.4166e-06	7353.48	0.0924781	0.0367282	2.51791	0.0118054	0.168588	7353.48	-0.0908522	0.0367041	-2.47526	0.0133138	0.110537
ENSMUSG00000019897	Ccdc59	2421.52	0.177502	0.0343871	5.16188	2.44479e-07	7.74582e-06	2421.52	-0.0897297	0.0355314	-2.52536	0.011558	0.166611	2421.52	0.0877727	0.0357973	2.45194	0.0142089	0.114487
ENSMUSG00000004872	Pax3	284.155	0.542432	0.105113	5.16046	2.46342e-07	7.79327e-06	284.155	-0.156172	0.106397	-1.46783	0.142151	0.584844	284.155	0.38626	0.106818	3.61606	0.000299115	0.0100204
ENSMUSG00000027489	Necab3	3706.98	-0.336757	0.0652844	-5.15831	2.49191e-07	7.87171e-06	3706.98	0.128158	0.0672892	1.90458	0.0568348	0.392905	3706.98	-0.208599	0.0672311	-3.10272	0.00191751	0.0332022
ENSMUSG00000050854	Tmem125	2939.14	-0.293258	0.0568737	-5.1563	2.51875e-07	7.9447e-06	2939.14	0.144222	0.0587417	2.45519	0.014081	0.187259	2939.14	-0.149036	0.0586673	-2.54036	0.0110739	0.0994644
ENSMUSG00000024552	Slc14a2	36.8488	-0.543996	0.105525	-5.15512	2.53463e-07	7.978e-06	36.8488	0.0950229	0.103461	0.918445	0.358386	0.802242	36.8488	-0.448973	0.103827	-4.32422	1.5307e-05	0.00130324
ENSMUSG00000027737	Slc7a11	3179.68	-0.513274	0.0995688	-5.15496	2.5368e-07	7.978e-06	3179.68	0.157598	0.101392	1.55435	0.120101	0.550676	3179.68	-0.355676	0.101358	-3.50909	0.000449641	0.0134426
ENSMUSG00000028339	Col15a1	592.67	-0.438499	0.0850721	-5.15443	2.54401e-07	7.98888e-06	592.67	0.0860214	0.0874426	0.983747	0.32524	0.780289	592.67	-0.352477	0.0871697	-4.04357	5.26425e-05	0.00307991
ENSMUSG00000018554	Ybx2	200.25	-0.526237	0.102135	-5.15236	2.57226e-07	8.06567e-06	200.25	0.179149	0.104216	1.71902	0.0856101	0.470816	200.25	-0.347088	0.103737	-3.34585	0.000820304	0.0195728
ENSMUSG00000020641	Rsad2	240.791	0.519299	0.100807	5.15139	2.58563e-07	8.0838e-06	240.791	-0.156853	0.102166	-1.53528	0.124715	0.559534	240.791	0.362445	0.102804	3.52561	0.000422508	0.0128915
ENSMUSG00000058966	Fam57b	7072.16	-0.283542	0.0550417	-5.15139	2.5856e-07	8.0838e-06	7072.16	0.23667	0.056809	4.16606	3.09914e-05	0.00261843	7072.16	-0.0468719	0.0567761	-0.825557	0.409055	0.690626
ENSMUSG00000052865	Gm13619	41.9794	-0.582896	0.113243	-5.14732	2.6423e-07	8.24885e-06	41.9794	0.266605	0.114692	2.32454	0.0200965	0.229411	41.9794	-0.31629	0.113864	-2.7778	0.00547289	0.063857
ENSMUSG00000090439	Gm17455	46.0664	-0.597538	0.116094	-5.14703	2.64648e-07	8.24983e-06	46.0664	0.228705	0.116738	1.95912	0.0500983	0.371785	46.0664	-0.368833	0.116434	-3.16775	0.00153621	0.0289666
ENSMUSG00000107655	Gm44220	278.051	0.354091	0.0688012	5.14658	2.65278e-07	8.25735e-06	278.051	-0.191557	0.0703019	-2.72478	0.0064344	0.120146	278.051	0.162534	0.0716276	2.26915	0.0232592	0.153933
ENSMUSG00000039458	Mtmr12	1545.17	0.23079	0.044859	5.14478	2.6783e-07	8.32461e-06	1545.17	-0.0555634	0.0461845	-1.20307	0.228948	0.693628	1545.17	0.175226	0.0465407	3.76502	0.000166538	0.00665368
ENSMUSG00000027574	Nkain4	2009.05	-0.400099	0.0777721	-5.1445	2.68232e-07	8.32498e-06	2009.05	0.223205	0.0799045	2.7934	0.00521578	0.105463	2009.05	-0.176894	0.0798123	-2.21637	0.0266659	0.166423
ENSMUSG00000052889	Prkcb	13870.9	-0.211382	0.0411115	-5.14169	2.72281e-07	8.43835e-06	13870.9	0.131348	0.0425334	3.08811	0.00201436	0.0565979	13870.9	-0.0800349	0.0425201	-1.88229	0.0597973	0.259889
ENSMUSG00000022469	Rapgef3	3734.01	-0.282315	0.0549105	-5.14136	2.72752e-07	8.44064e-06	3734.01	0.231686	0.0566883	4.08701	4.36965e-05	0.00332189	3734.01	-0.0506289	0.0566284	-0.894055	0.371293	0.658993
ENSMUSG00000037716	Ccdc33	69.7386	-0.587324	0.114274	-5.13962	2.75291e-07	8.50685e-06	69.7386	0.144729	0.113082	1.27986	0.200595	0.663298	69.7386	-0.442596	0.113279	-3.90714	9.33962e-05	0.00462169
ENSMUSG00000049327	Kmt5a	4171.33	-0.146987	0.0286114	-5.13736	2.78628e-07	8.59749e-06	4171.33	0.045001	0.0297188	1.51423	0.129968	0.566932	4171.33	-0.101986	0.0296903	-3.435	0.000592554	0.0160233
ENSMUSG00000039257	Vstm2b	1628	-0.329421	0.0641405	-5.13593	2.80756e-07	8.6506e-06	1628	0.075158	0.0662332	1.13475	0.256481	0.719778	1628	-0.254263	0.0661027	-3.84648	0.000119826	0.00544582
ENSMUSG00000043683	Fem1a	3816.11	0.131143	0.0255375	5.13531	2.81685e-07	8.66669e-06	3816.11	-0.0165348	0.0263535	-0.627424	0.530381	0.880324	3816.11	0.114608	0.0265489	4.31688	1.58253e-05	0.00133009
ENSMUSG00000045294	Insig1	13899	-0.301472	0.0587201	-5.13406	2.83563e-07	8.71189e-06	13899	0.113472	0.060573	1.87331	0.0610252	0.40563	13899	-0.188	0.0605571	-3.10451	0.00190592	0.0331193
ENSMUSG00000040943	Tet2	2716.86	0.413001	0.0804591	5.13306	2.85076e-07	8.74577e-06	2716.86	-0.190047	0.0824819	-2.3041	0.021217	0.236162	2716.86	0.222955	0.0825904	2.69952	0.00694393	0.0742654
ENSMUSG00000022529	Zfp263	1914.46	0.170527	0.033226	5.13234	2.86164e-07	8.76652e-06	1914.46	-0.103551	0.034338	-3.01563	0.00256442	0.0669627	1914.46	0.0669761	0.0346745	1.93157	0.0534127	0.244478
ENSMUSG00000040667	Nup88	5126.48	0.137598	0.0268292	5.12868	2.91788e-07	8.92593e-06	5126.48	-0.0743934	0.0277678	-2.67913	0.00738138	0.131138	5126.48	0.063205	0.0279119	2.26445	0.0235467	0.154889
ENSMUSG00000041997	Tlk1	6376.06	0.200632	0.0391315	5.12713	2.94193e-07	8.98659e-06	6376.06	-0.0828155	0.0404512	-2.04729	0.0406292	0.335351	6376.06	0.117817	0.0405463	2.90574	0.00366386	0.0505909
ENSMUSG00000029328	Hnrnpdl	17258.4	0.181276	0.0353797	5.12372	2.99571e-07	9.13777e-06	17258.4	-0.0193064	0.0365939	-0.527586	0.597787	0.904434	17258.4	0.161969	0.036631	4.42165	9.79494e-06	0.000999854
ENSMUSG00000026484	Rnf2	1723.01	0.2463	0.0480806	5.12266	3.01257e-07	9.17607e-06	1723.01	-0.0394637	0.0495057	-0.797154	0.425361	0.837017	1723.01	0.206837	0.0498165	4.15197	3.29619e-05	0.00228704
ENSMUSG00000013766	Ly6g6e	76.7697	-0.57191	0.111704	-5.11984	3.05789e-07	9.3008e-06	76.7697	0.242712	0.113177	2.14453	0.0319902	0.297563	76.7697	-0.329198	0.112596	-2.9237	0.00345903	0.0489056
ENSMUSG00000030059	Tmf1	4059.65	0.286309	0.0559284	5.1192	3.06828e-07	9.31848e-06	4059.65	-0.0255756	0.0576317	-0.443777	0.657204	0.923628	4059.65	0.260733	0.0577497	4.51488	6.33522e-06	0.000735224
ENSMUSG00000045777	Ifitm10	2907.04	-0.241876	0.0472513	-5.11893	3.07279e-07	9.31848e-06	2907.04	0.116046	0.0488933	2.37346	0.0176224	0.213276	2907.04	-0.12583	0.0488177	-2.57754	0.0099506	0.0931382
ENSMUSG00000086782	E130102H24Rik	428.52	0.33628	0.0656966	5.11868	3.07683e-07	9.31848e-06	428.52	-0.0568355	0.0670675	-0.847438	0.396751	0.82324	428.52	0.279444	0.0680213	4.10818	3.98784e-05	0.00262672
ENSMUSG00000050592	Fam78a	603.596	-0.357667	0.0699569	-5.11268	3.17622e-07	9.6058e-06	603.596	0.251862	0.0720835	3.49403	0.000475793	0.0202891	603.596	-0.105805	0.0717277	-1.4751	0.140187	0.404861
ENSMUSG00000024008	Cpne5	1103.93	-0.439525	0.0860358	-5.10863	3.24508e-07	9.80014e-06	1103.93	0.111388	0.0882563	1.2621	0.206914	0.670503	1103.93	-0.328137	0.0881171	-3.72388	0.000196187	0.00748542
ENSMUSG00000025215	Tlx1	92.2037	0.577131	0.11299	5.10781	3.25909e-07	9.8285e-06	92.2037	-0.0028379	0.113386	-0.0250287	0.980032	0.997317	92.2037	0.574293	0.113993	5.03799	4.70448e-07	0.000116105
ENSMUSG00000037395	Rcor3	2176.3	0.246937	0.0484221	5.09968	3.40234e-07	1.0246e-05	2176.3	-0.16773	0.0499867	-3.3555	0.000792218	0.0289936	2176.3	0.0792065	0.0502198	1.5772	0.11475	0.365749
ENSMUSG00000034317	Trim59	3984.08	-0.399925	0.0784538	-5.09759	3.43998e-07	1.03447e-05	3984.08	0.31072	0.0805394	3.85799	0.000114324	0.00716445	3984.08	-0.0892055	0.0804929	-1.10824	0.267758	0.562308
ENSMUSG00000027381	Bcl2l11	641.286	0.326149	0.0641035	5.08786	3.62132e-07	1.08747e-05	641.286	-0.109706	0.0656997	-1.66981	0.094957	0.495097	641.286	0.216443	0.0663308	3.26309	0.00110204	0.0236115
ENSMUSG00000042804	Gpr153	2821.66	-0.375311	0.0738625	-5.08121	3.75033e-07	1.12462e-05	2821.66	0.0262793	0.0760081	0.345743	0.729536	0.942714	2821.66	-0.349032	0.075942	-4.59604	4.30606e-06	0.000534747
ENSMUSG00000013646	Sh3bp5l	5379.85	-0.1652	0.0325156	-5.08065	3.76145e-07	1.12637e-05	5379.85	0.132674	0.0336791	3.93934	8.17045e-05	0.00543677	5379.85	-0.0325267	0.0336502	-0.966613	0.333737	0.627169
ENSMUSG00000003346	Abhd17a	6780.12	-0.235798	0.0464322	-5.07834	3.80754e-07	1.13857e-05	6780.12	0.0193333	0.0480368	0.402468	0.687339	0.932437	6780.12	-0.216465	0.0480046	-4.50926	6.50544e-06	0.000746097
ENSMUSG00000085881	Gm15912	368.049	-0.371353	0.0731301	-5.07797	3.81481e-07	1.13915e-05	368.049	0.185946	0.0755697	2.46059	0.0138707	0.185573	368.049	-0.185406	0.0750407	-2.47074	0.0134833	0.111156
ENSMUSG00000033316	Galnt9	4109.16	-0.22457	0.0442808	-5.0715	3.94682e-07	1.17692e-05	4109.16	0.163806	0.0458041	3.57622	0.000348592	0.0159872	4109.16	-0.0607646	0.0457539	-1.32807	0.184154	0.465024
ENSMUSG00000017830	Dhx58	327.439	0.346909	0.0684631	5.0671	4.03919e-07	1.20277e-05	327.439	-0.048167	0.0696369	-0.691687	0.489134	0.866724	327.439	0.298742	0.0708068	4.21912	2.45262e-05	0.00188263
ENSMUSG00000028186	Uox	35.5244	-0.584574	0.115399	-5.0657	4.06904e-07	1.20997e-05	35.5244	0.186811	0.114276	1.63474	0.102104	0.512222	35.5244	-0.397763	0.11462	-3.47029	0.000519903	0.014564
ENSMUSG00000050211	Pla2g4e	668.917	0.429542	0.0848231	5.06398	4.10598e-07	1.21925e-05	668.917	-0.201026	0.0867103	-2.31836	0.0204297	0.231315	668.917	0.228516	0.0871013	2.62357	0.00870137	0.0856801
ENSMUSG00000048330	Ric3	10206.3	0.203411	0.040215	5.05807	4.23516e-07	1.25586e-05	10206.3	0.00238385	0.0415579	0.0573623	0.954257	0.993142	10206.3	0.205794	0.0416167	4.945	7.61439e-07	0.000165687
ENSMUSG00000020385	Clk4	6708.6	0.202165	0.0399817	5.05644	4.27165e-07	1.26492e-05	6708.6	-0.0775449	0.0413218	-1.87661	0.0605717	0.404378	6708.6	0.12462	0.0414083	3.00954	0.00261646	0.0410733
ENSMUSG00000039234	Sec24d	1417.33	0.309476	0.0612684	5.05116	4.3913e-07	1.29855e-05	1417.33	-0.199778	0.0630854	-3.16679	0.00154134	0.0461619	1417.33	0.109699	0.0633776	1.73087	0.0834744	0.309158
ENSMUSG00000021432	Slc35b3	851.157	0.262829	0.0520612	5.04845	4.45399e-07	1.31526e-05	851.157	-0.126917	0.0535477	-2.37017	0.01778	0.214328	851.157	0.135912	0.0541106	2.51174	0.0120139	0.104012
ENSMUSG00000020142	Slc1a4	6383.17	-0.227435	0.045109	-5.04191	4.60916e-07	1.35919e-05	6383.17	0.157075	0.04665	3.36709	0.000759657	0.0282235	6383.17	-0.0703607	0.0466188	-1.50928	0.131228	0.391323
ENSMUSG00000026977	March7	5567.95	0.290287	0.057592	5.04041	4.64525e-07	1.36794e-05	5567.95	-0.0623855	0.0593589	-1.05099	0.293264	0.754242	5567.95	0.227902	0.05944	3.83415	0.000126001	0.00555645
ENSMUSG00000040520	Manea	4652.39	0.225722	0.0448123	5.03705	4.7276e-07	1.39027e-05	4652.39	-0.0349505	0.0462583	-0.755551	0.449919	0.847835	4652.39	0.190771	0.0463777	4.11343	3.89823e-05	0.0025764
ENSMUSG00000009281	Rarres2	599.221	-0.551431	0.109548	-5.0337	4.81114e-07	1.41288e-05	599.221	0.115379	0.110903	1.04035	0.298175	0.75877	599.221	-0.436052	0.110811	-3.9351	8.31632e-05	0.0042335
ENSMUSG00000020362	Cnot6	4200.17	0.273618	0.0543649	5.03298	4.82909e-07	1.4162e-05	4200.17	-0.115221	0.0560646	-2.05515	0.0398648	0.331434	4200.17	0.158396	0.0561755	2.81967	0.00480726	0.0590593
ENSMUSG00000025153	Fasn	25001.7	-0.273143	0.0542787	-5.03222	4.84825e-07	1.41986e-05	25001.7	0.0984967	0.0560332	1.75783	0.0787767	0.455265	25001.7	-0.174646	0.0560249	-3.11729	0.00182521	0.0322656
ENSMUSG00000005413	Hmox1	638.12	-0.368716	0.0733213	-5.02877	4.93644e-07	1.44371e-05	638.12	0.192703	0.0755763	2.54978	0.010779	0.160942	638.12	-0.176013	0.0752737	-2.33831	0.0193714	0.138295
ENSMUSG00000035372	1810055G02Rik	1312.14	0.186854	0.0371626	5.02799	4.95635e-07	1.44754e-05	1312.14	-0.0626394	0.0382627	-1.63709	0.101613	0.511229	1312.14	0.124214	0.0387197	3.20803	0.00133646	0.0269741
ENSMUSG00000068101	Cenpm	83.3336	-0.526748	0.104816	-5.02544	5.02285e-07	1.46495e-05	83.3336	0.188095	0.107138	1.75563	0.0791511	0.456041	83.3336	-0.338654	0.106194	-3.18902	0.00142757	0.0277405
ENSMUSG00000020395	Itk	130.41	0.541712	0.107815	5.02444	5.04907e-07	1.47058e-05	130.41	-0.312315	0.108936	-2.86696	0.00414431	0.0902819	130.41	0.229398	0.109635	2.09237	0.0364053	0.198101
ENSMUSG00000041328	Pcf11	3917.12	0.22659	0.0451112	5.02293	5.08882e-07	1.48014e-05	3917.12	-0.0703598	0.0465708	-1.51081	0.130836	0.568794	3917.12	0.156231	0.0467103	3.34467	0.000823812	0.0195728
ENSMUSG00000056596	Trnp1	13100.1	-0.193594	0.0385463	-5.02238	5.10351e-07	1.48238e-05	13100.1	0.147809	0.0398851	3.70587	0.000210667	0.0112719	13100.1	-0.0457848	0.0398711	-1.14832	0.250836	0.542009
ENSMUSG00000075700	Selenot	24588.8	0.177474	0.0353489	5.02064	5.14998e-07	1.49385e-05	24588.8	-0.0210659	0.0365686	-0.576065	0.564571	0.893748	24588.8	0.156408	0.0365942	4.27413	1.91888e-05	0.00155196
ENSMUSG00000021962	Dcp1a	2096.07	0.159453	0.031763	5.0201	5.16455e-07	1.49603e-05	2096.07	-0.0552859	0.032768	-1.68719	0.0915669	0.488604	2096.07	0.104167	0.0330803	3.14892	0.00163875	0.0300571
ENSMUSG00000031167	Rbm3	10367.7	0.452588	0.0901729	5.01911	5.19102e-07	1.49962e-05	10367.7	-0.349302	0.0921786	-3.7894	0.000151009	0.00884563	10367.7	0.103286	0.0921998	1.12024	0.262611	0.556234
ENSMUSG00000037876	Jmjd1c	7572.12	0.318954	0.0635463	5.01924	5.18764e-07	1.49962e-05	7572.12	-0.0302144	0.0654316	-0.461771	0.644246	0.919312	7572.12	0.28874	0.0654867	4.40914	1.03783e-05	0.00102195
ENSMUSG00000028919	Arhgef19	2014.57	-0.340177	0.0677989	-5.01745	5.23615e-07	1.51061e-05	2014.57	0.207966	0.069841	2.9777	0.00290418	0.0722059	2014.57	-0.132212	0.0697385	-1.89582	0.0579833	0.256407
ENSMUSG00000027709	Mccc1	3311.89	0.289426	0.0577255	5.01384	5.33542e-07	1.53717e-05	3311.89	-0.132548	0.0594908	-2.22804	0.025878	0.264253	3311.89	0.156879	0.0596239	2.63114	0.00850996	0.0846956
ENSMUSG00000028037	Ifi44	136.928	0.566664	0.11305	5.0125	5.37267e-07	1.5458e-05	136.928	0.0309021	0.113622	0.271973	0.785643	0.963412	136.928	0.597566	0.114018	5.24097	1.59734e-07	4.79129e-05
ENSMUSG00000032625	Thsd7a	5178.87	0.375401	0.0749265	5.01026	5.43574e-07	1.56184e-05	5178.87	-0.114265	0.0769421	-1.48508	0.137522	0.578774	5178.87	0.261136	0.0770055	3.39113	0.000696045	0.0176473
ENSMUSG00000040848	Sft2d2	3863.18	0.332479	0.0664188	5.00579	5.56328e-07	1.59633e-05	3863.18	-0.220549	0.0683635	-3.22612	0.00125482	0.0398073	3863.18	0.11193	0.0684612	1.63494	0.102061	0.343818
ENSMUSG00000030270	Cpne9	3688.85	-0.572105	0.114319	-5.00449	5.60113e-07	1.60503e-05	3688.85	0.314209	0.115078	2.73041	0.00632557	0.119221	3688.85	-0.257897	0.11507	-2.24122	0.0250121	0.160449
ENSMUSG00000022766	Serpind1	1210.13	-0.576768	0.115285	-5.00298	5.645e-07	1.61543e-05	1210.13	0.245216	0.115892	2.1159	0.034353	0.305306	1210.13	-0.331552	0.115875	-2.86129	0.00421919	0.0550826
ENSMUSG00000042064	Myo3b	56.4315	-0.584429	0.116828	-5.00246	5.66024e-07	1.61761e-05	56.4315	0.191752	0.117103	1.63746	0.101535	0.511229	56.4315	-0.392677	0.116995	-3.35636	0.000789765	0.0190165
ENSMUSG00000049493	Pls1	3642	-0.28534	0.0570524	-5.00138	5.6922e-07	1.62457e-05	3642	0.26764	0.0588668	4.54654	5.45351e-06	0.000674282	3642	-0.0177	0.0588087	-0.300976	0.763433	0.904182
ENSMUSG00000043067	Dpy19l1	11859.8	-0.193686	0.0387627	-4.99672	5.83136e-07	1.66206e-05	11859.8	0.149277	0.0401097	3.72172	0.00019787	0.0107443	11859.8	-0.0444092	0.0400947	-1.10761	0.268031	0.562468
ENSMUSG00000020743	Mif4gd	1805.22	0.264131	0.0528643	4.9964	5.84111e-07	1.66261e-05	1805.22	-0.227165	0.0545761	-4.16236	3.14973e-05	0.00263182	1805.22	0.0369659	0.0548338	0.674145	0.500219	0.75785
ENSMUSG00000023909	Paqr4	10602.1	-0.237152	0.0474686	-4.99598	5.85383e-07	1.664e-05	10602.1	0.164235	0.0490606	3.34759	0.000815174	0.0296558	10602.1	-0.0729173	0.0490412	-1.48686	0.137053	0.400078
ENSMUSG00000022309	Angpt1	1001.59	0.418038	0.0837148	4.99359	5.92668e-07	1.68247e-05	1001.59	-0.00366631	0.0855605	-0.0428505	0.965821	0.994829	1001.59	0.414371	0.0858466	4.82688	1.3869e-06	0.000252713
ENSMUSG00000022758	P2rx6	1029.17	-0.288271	0.057734	-4.99309	5.942e-07	1.68407e-05	1029.17	0.0716273	0.0598001	1.19778	0.231003	0.696348	1029.17	-0.216644	0.0595935	-3.63537	0.000277586	0.00950622
ENSMUSG00000028080	Lrba	3812.61	0.176252	0.0353024	4.99264	5.95596e-07	1.68407e-05	3812.61	-0.049598	0.0364632	-1.36022	0.17376	0.630234	3812.61	0.126654	0.0366253	3.45811	0.000543984	0.0150441
ENSMUSG00000029471	Camkk2	5380.2	-0.238031	0.0476765	-4.99264	5.95607e-07	1.68407e-05	5380.2	0.179849	0.0492785	3.64965	0.000262597	0.0131651	5380.2	-0.0581821	0.0492393	-1.18162	0.237356	0.526602
ENSMUSG00000027273	Snap25	219482	-0.244222	0.0489531	-4.98891	6.07224e-07	1.71464e-05	219482	0.116375	0.0505718	2.30119	0.0213809	0.237121	219482	-0.127847	0.0505709	-2.52808	0.0114688	0.101315
ENSMUSG00000056537	Rlim	7200.08	0.180919	0.0362764	4.98725	6.12444e-07	1.72709e-05	7200.08	-0.0588036	0.0375098	-1.56769	0.116954	0.544607	7200.08	0.122116	0.0375969	3.24803	0.00116208	0.0245473
ENSMUSG00000022332	Khdrbs3	4092.55	-0.270695	0.054285	-4.98656	6.14654e-07	1.73103e-05	4092.55	-0.0113351	0.0561329	-0.201934	0.839968	0.974468	4092.55	-0.282031	0.0560846	-5.02867	4.93903e-07	0.00012037
ENSMUSG00000053093	Myh7	687.114	-0.472333	0.0947579	-4.98463	6.20805e-07	1.74605e-05	687.114	0.0427091	0.0969112	0.440704	0.659427	0.924451	687.114	-0.429624	0.0967386	-4.44108	8.95085e-06	0.000938251
ENSMUSG00000002393	Nr2f6	1851.49	-0.304739	0.0612445	-4.97579	6.49837e-07	1.82529e-05	1851.49	0.110356	0.0632358	1.74516	0.0809578	0.461099	1851.49	-0.194383	0.0631203	-3.07956	0.00207304	0.035238
ENSMUSG00000047022	Mipol1	615.149	0.285267	0.0573476	4.97435	6.5467e-07	1.83644e-05	615.149	-0.112031	0.0588567	-1.90345	0.0569814	0.393473	615.149	0.173236	0.0595803	2.90761	0.00364205	0.0504707
ENSMUSG00000071477	Zfp777	2416.28	0.162014	0.0325876	4.97165	6.63868e-07	1.85979e-05	2416.28	-0.0682845	0.0336558	-2.02891	0.0424679	0.341141	2416.28	0.0937292	0.0339224	2.76305	0.00572648	0.0653866
ENSMUSG00000054226	Tprkb	7319.18	-0.36042	0.0725334	-4.96902	6.72928e-07	1.8827e-05	7319.18	0.244453	0.0745834	3.27758	0.00104701	0.0356118	7319.18	-0.115967	0.0745574	-1.5554	0.11985	0.373387
ENSMUSG00000041679	Lrrc29	231.93	0.474583	0.09552	4.96841	6.75027e-07	1.88609e-05	231.93	-0.288221	0.0971511	-2.96673	0.00300987	0.0738919	231.93	0.186362	0.0979223	1.90317	0.0570189	0.254044
ENSMUSG00000041782	Lad1	200.728	0.472381	0.0950904	4.9677	6.77508e-07	1.89054e-05	200.728	-0.417715	0.0969947	-4.30657	1.65805e-05	0.00164004	200.728	0.0546664	0.097879	0.55851	0.576496	0.805039
ENSMUSG00000037085	Trmt12	836.859	-0.259352	0.0522239	-4.96615	6.82936e-07	1.90319e-05	836.859	0.052465	0.0542845	0.966482	0.333803	0.787664	836.859	-0.206887	0.0540399	-3.82841	0.000128972	0.00562543
ENSMUSG00000087249	Gm16062	107.938	-0.457537	0.0921508	-4.96509	6.86696e-07	1.91117e-05	107.938	0.1035	0.0953576	1.08539	0.277748	0.740338	107.938	-0.354037	0.0941691	-3.75958	0.000170198	0.00675834
ENSMUSG00000022008	Gpalpp1	4096.42	0.257137	0.0518099	4.96309	6.93805e-07	1.92843e-05	4096.42	-0.12161	0.0534589	-2.27483	0.0229162	0.247255	4096.42	0.135527	0.053577	2.52958	0.0114198	0.101315
ENSMUSG00000050164	Mchr1	607.89	-0.33649	0.067803	-4.96276	6.94986e-07	1.9292e-05	607.89	0.104805	0.070156	1.49389	0.135204	0.574823	607.89	-0.231685	0.0698367	-3.31752	0.000908216	0.0207834
ENSMUSG00000061186	Sfmbt2	958.139	0.460345	0.0927786	4.96176	6.98572e-07	1.93663e-05	958.139	-0.195022	0.0946436	-2.06059	0.0393419	0.327981	958.139	0.265323	0.0948569	2.79709	0.00515656	0.0618312
ENSMUSG00000026963	Tmem210	9.10932	0.46654	0.0940713	4.95943	7.07003e-07	1.95745e-05	9.10932	-0.345198	0.092405	-3.73571	0.000187187	NA	9.10932	0.121342	0.0909776	1.33375	0.182284	NA
ENSMUSG00000024900	Cpt1a	5490.48	0.304231	0.0613782	4.95666	7.17135e-07	1.98292e-05	5490.48	-0.0586103	0.0632156	-0.927149	0.353849	0.800552	5490.48	0.245621	0.0632917	3.88078	0.000104122	0.0049635
ENSMUSG00000030103	Bhlhe40	5564.3	-0.254745	0.0514016	-4.95597	7.19716e-07	1.98748e-05	5564.3	0.183478	0.0531019	3.45521	0.000549862	0.0225604	5564.3	-0.0712664	0.0530652	-1.343	0.179274	0.459611
ENSMUSG00000022801	Lrch3	4345.11	0.265258	0.0535287	4.95544	7.21653e-07	1.99025e-05	4345.11	-0.108483	0.0552122	-1.96483	0.0494337	0.369679	4345.11	0.156776	0.0553201	2.83397	0.00459732	0.0577491
ENSMUSG00000033039	Micall1	10430	-0.221611	0.0447237	-4.95512	7.22857e-07	1.99099e-05	10430	0.173194	0.0462406	3.74549	0.000180044	0.0100446	10430	-0.0484176	0.0462219	-1.0475	0.294867	0.589423
ENSMUSG00000037946	Fgd3	2333.73	0.276354	0.055796	4.95293	7.31035e-07	2.01011e-05	2333.73	-0.130508	0.0575039	-2.26955	0.0232349	0.249389	2333.73	0.145846	0.0576974	2.52777	0.011479	0.101315
ENSMUSG00000038354	Ankrd35	2407.01	-0.240939	0.0486475	-4.95276	7.31689e-07	2.01011e-05	2407.01	0.115095	0.050342	2.28627	0.0222387	0.243238	2407.01	-0.125844	0.0502569	-2.50401	0.0122794	0.10571
ENSMUSG00000011382	Dhdh	838.48	0.294787	0.0595563	4.94972	7.43189e-07	2.03908e-05	838.48	-0.201394	0.0613303	-3.28375	0.00102435	0.035168	838.48	0.0933938	0.0618336	1.51041	0.13094	0.391163
ENSMUSG00000020155	Kcnmb1	102.769	-0.573864	0.115999	-4.94717	7.53015e-07	2.06338e-05	102.769	0.284533	0.116535	2.4416	0.0146222	0.191945	102.769	-0.289331	0.116389	-2.4859	0.0129226	0.108703
ENSMUSG00000030541	Idh2	4041.32	0.383714	0.0775678	4.94682	7.5434e-07	2.06435e-05	4041.32	-0.21907	0.0796096	-2.7518	0.00592686	0.114284	4041.32	0.164645	0.0796847	2.0662	0.0388095	0.205346
ENSMUSG00000097462	9530026P05Rik	289.287	0.424195	0.0858012	4.94393	7.65645e-07	2.0926e-05	289.287	-0.166567	0.0874153	-1.90546	0.0567201	0.392557	289.287	0.257628	0.088285	2.91814	0.00352122	0.0494619
ENSMUSG00000079499	6530402F18Rik	452.292	-0.299793	0.0606791	-4.94063	7.78716e-07	2.1256e-05	452.292	0.169592	0.0628466	2.69851	0.00696514	0.125325	452.292	-0.130201	0.0623805	-2.08721	0.0368694	0.199189
ENSMUSG00000085385	Snhg17	915.522	0.235136	0.047601	4.93973	7.82306e-07	2.13266e-05	915.522	-0.132995	0.0490266	-2.71271	0.00667352	0.122486	915.522	0.102141	0.0495727	2.06043	0.0393574	0.206945
ENSMUSG00000001569	Nom1	2774.22	0.19921	0.0403341	4.93899	7.85268e-07	2.138e-05	2774.22	-0.0576039	0.0416314	-1.38367	0.166461	0.622281	2774.22	0.141606	0.0418393	3.38452	0.00071303	0.0178688
ENSMUSG00000033166	Dis3	1498.7	0.302089	0.0611921	4.93672	7.94455e-07	2.16025e-05	1498.7	-0.0776263	0.0629237	-1.23366	0.217331	0.680516	1498.7	0.224462	0.063206	3.55129	0.000383353	0.0120747
ENSMUSG00000029581	Fscn1	9492.12	-0.257242	0.0521326	-4.93438	8.04069e-07	2.1836e-05	9492.12	0.0983743	0.0538537	1.82669	0.0677458	0.426547	9492.12	-0.158868	0.0538325	-2.95115	0.00316592	0.0464412
ENSMUSG00000019338	Zfp687	4526.14	0.167787	0.0340134	4.93296	8.09942e-07	2.19675e-05	4526.14	-0.0974744	0.0351792	-2.7708	0.00559194	0.110029	4526.14	0.0703125	0.0353169	1.99091	0.0464913	0.225975
ENSMUSG00000026975	Dph7	1679.21	0.155736	0.0315776	4.93186	8.14518e-07	2.20635e-05	1679.21	-0.110794	0.0326545	-3.39293	0.000691492	0.0266601	1679.21	0.044942	0.0330345	1.36046	0.173686	0.453105
ENSMUSG00000027014	Cwc22	1447.59	0.220108	0.0446336	4.93145	8.16211e-07	2.20813e-05	1447.59	-0.0718168	0.0460034	-1.56112	0.118495	0.548254	1447.59	0.148291	0.0463827	3.19713	0.00138801	0.0274463
ENSMUSG00000057531	Dtnbp1	5414.37	-0.210132	0.0426566	-4.92612	8.38774e-07	2.26629e-05	5414.37	0.0377842	0.0441753	0.855323	0.392372	0.821173	5414.37	-0.172348	0.0441423	-3.90437	9.4473e-05	0.00462799
ENSMUSG00000026893	Gca	1870.93	0.221342	0.0449466	4.92456	8.45493e-07	2.28155e-05	1870.93	-0.17642	0.0464378	-3.79905	0.000145249	0.00872569	1870.93	0.0449226	0.0467125	0.961682	0.336209	0.628638
ENSMUSG00000070327	Rnf213	2669.46	0.369721	0.0750843	4.92408	8.47601e-07	2.28434e-05	2669.46	-0.123847	0.0770703	-1.60694	0.108067	0.526691	2669.46	0.245873	0.0771906	3.18528	0.00144616	0.0279721
ENSMUSG00000020704	Asic2	3554.55	-0.264713	0.0537785	-4.92229	8.55395e-07	2.30243e-05	3554.55	0.0708467	0.0555947	1.27434	0.202541	0.665621	3554.55	-0.193866	0.055539	-3.49063	0.000481876	0.0139629
ENSMUSG00000028268	Gbp3	863.122	0.438394	0.0890934	4.92062	8.62717e-07	2.31921e-05	863.122	-0.00897278	0.0908907	-0.0987205	0.92136	0.98606	863.122	0.429422	0.091167	4.71027	2.47387e-06	0.000359948
ENSMUSG00000054619	Mettl7a1	3683.91	-0.378388	0.0769186	-4.91934	8.68383e-07	2.33149e-05	3683.91	0.253046	0.079006	3.20288	0.00136063	0.0422002	3683.91	-0.125342	0.0789569	-1.58748	0.112405	0.361457
ENSMUSG00000027339	Rassf2	10507.5	-0.232987	0.0473954	-4.91581	8.8414e-07	2.37081e-05	10507.5	0.2086	0.0489805	4.25884	2.05486e-05	0.00194829	10507.5	-0.0243867	0.0489622	-0.498072	0.618433	0.829112
ENSMUSG00000010529	Gm266	329.085	-0.401256	0.081656	-4.91398	8.92472e-07	2.39014e-05	329.085	0.211322	0.0840465	2.51435	0.0119253	0.169821	329.085	-0.189934	0.0835356	-2.27369	0.0229848	0.153431
ENSMUSG00000023886	Smoc2	311.707	-0.57041	0.116132	-4.91175	9.02686e-07	2.41446e-05	311.707	0.0119896	0.115405	0.103892	0.917255	0.985628	311.707	-0.55842	0.115437	-4.83747	1.31505e-06	0.000241882
ENSMUSG00000038296	Galnt18	948.533	-0.303611	0.0618431	-4.90938	9.13654e-07	2.44073e-05	948.533	0.118761	0.0639544	1.85696	0.0633164	0.413514	948.533	-0.18485	0.0637419	-2.89998	0.00373183	0.0512391
ENSMUSG00000091996	BC049352	260.398	-0.528195	0.107622	-4.90788	9.20679e-07	2.45641e-05	260.398	0.179052	0.109229	1.63924	0.101163	0.510636	260.398	-0.349143	0.108982	-3.20367	0.00135686	0.027255
ENSMUSG00000023994	Nfya	1699.5	0.310283	0.0632887	4.90266	9.45487e-07	2.51547e-05	1699.5	-0.165719	0.0651304	-2.54441	0.0109461	0.16232	1699.5	0.144564	0.0653627	2.21172	0.0269861	0.167563
ENSMUSG00000027335	Adra1d	354.206	-0.500574	0.102106	-4.90248	9.46358e-07	2.51547e-05	354.206	0.0958162	0.104061	0.920772	0.35717	0.802168	354.206	-0.404758	0.103807	-3.89915	9.65324e-05	0.00471702
ENSMUSG00000079418	Atg4a	603.908	0.297376	0.0606524	4.90296	9.44019e-07	2.51547e-05	603.908	-0.175286	0.062353	-2.8112	0.00493575	0.101369	603.908	0.12209	0.0630349	1.93686	0.0527621	0.24273
ENSMUSG00000034893	Cog3	3530.49	0.156595	0.0319751	4.8974	9.71145e-07	2.57814e-05	3530.49	-0.0555451	0.0330376	-1.68127	0.0927103	0.490697	3530.49	0.10105	0.03322	3.04183	0.00235142	0.0382685
ENSMUSG00000037843	Vstm2l	3889.4	-0.359719	0.073468	-4.89626	9.76764e-07	2.58982e-05	3889.4	0.0767753	0.0755638	1.01603	0.309614	0.768134	3889.4	-0.282943	0.0755152	-3.74684	0.000179074	0.00702496
ENSMUSG00000032402	Smad3	1880.61	0.323992	0.0661951	4.8945	9.85578e-07	2.60994e-05	1880.61	-0.100693	0.0680546	-1.47959	0.138983	0.580996	1880.61	0.223299	0.0682594	3.27133	0.00107042	0.0231118
ENSMUSG00000047635	2810006K23Rik	907.928	-0.238717	0.0487793	-4.89381	9.89e-07	2.61575e-05	907.928	0.180839	0.0505152	3.57989	0.000343737	0.0158839	907.928	-0.057878	0.0502967	-1.15073	0.249843	0.540702
ENSMUSG00000001313	Rnd2	20256.1	-0.255481	0.0522446	-4.89009	1.00791e-06	2.66098e-05	20256.1	-0.0210104	0.0539635	-0.389344	0.697022	0.934919	20256.1	-0.276491	0.0539539	-5.12458	2.98208e-07	8.18896e-05
ENSMUSG00000043207	Zmpste24	4227.88	0.161819	0.0330922	4.88995	1.0086e-06	2.66098e-05	4227.88	-0.0884174	0.0342229	-2.58357	0.00977835	0.15346	4227.88	0.0734018	0.0343716	2.13553	0.0327175	0.186464
ENSMUSG00000030882	Dnhd1	539.352	-0.442157	0.0904546	-4.88816	1.01782e-06	2.68198e-05	539.352	0.109154	0.092718	1.17727	0.239087	0.702088	539.352	-0.333003	0.0924681	-3.60127	0.000316665	0.0104287
ENSMUSG00000033068	Entpd6	4951.58	-0.174368	0.0356766	-4.88746	1.02147e-06	2.68827e-05	4951.58	0.0538281	0.0369871	1.45532	0.14558	0.589115	4951.58	-0.12054	0.0369566	-3.26166	0.00110763	0.0236792
ENSMUSG00000056880	Gadl1	78.6799	0.552163	0.112982	4.88717	1.02295e-06	2.68884e-05	78.6799	-0.127746	0.113481	-1.12571	0.26029	0.723733	78.6799	0.424417	0.114128	3.71878	0.000200188	0.00757876
ENSMUSG00000036046	5031439G07Rik	28073.6	-0.198252	0.0406357	-4.87877	1.06751e-06	2.80251e-05	28073.6	0.102389	0.0420355	2.43577	0.01486	0.193677	28073.6	-0.095863	0.0420293	-2.28086	0.0225567	0.151651
ENSMUSG00000036898	Zfp157	2366.36	0.15797	0.0323894	4.87723	1.07588e-06	2.82099e-05	2366.36	-0.0403389	0.0334273	-1.20677	0.227523	0.69232	2366.36	0.117632	0.0337015	3.4904	0.000482296	0.0139629
ENSMUSG00000006673	Qrich1	5944.27	0.1518	0.0311338	4.87573	1.08408e-06	2.83553e-05	5944.27	-0.0459579	0.032196	-1.42744	0.153453	0.601937	5944.27	0.105842	0.0323077	3.27606	0.00105266	0.022906
ENSMUSG00000054723	Vmac	1251.75	0.262252	0.0537849	4.87594	1.0829e-06	2.83553e-05	1251.75	-0.199627	0.0554907	-3.59749	0.000321306	0.0151535	1251.75	0.0626248	0.0558541	1.12122	0.262194	0.555651
ENSMUSG00000044934	Zfp367	2652.59	0.204056	0.0418648	4.87417	1.09267e-06	2.85447e-05	2652.59	-0.0807636	0.0432191	-1.8687	0.0616643	0.4074	2652.59	0.123293	0.0434277	2.83903	0.00452503	0.0572514
ENSMUSG00000054364	Rhob	21706.7	-0.229284	0.047072	-4.87093	1.11073e-06	2.8981e-05	21706.7	0.0485728	0.0486581	0.998247	0.31816	0.774924	21706.7	-0.180712	0.0486498	-3.71454	0.000203574	0.00763094
ENSMUSG00000049036	Tmem121	851.491	-0.274227	0.0563054	-4.87035	1.11403e-06	2.90275e-05	851.491	0.103242	0.0583227	1.77019	0.076696	0.449539	851.491	-0.170985	0.0580758	-2.94416	0.00323829	0.0470119
ENSMUSG00000100400	Gm29326	16.7479	-0.550632	0.113063	-4.87013	1.11524e-06	2.90275e-05	16.7479	0.120627	0.111099	1.08577	0.277582	NA	16.7479	-0.430005	0.111893	-3.84299	0.000121546	0.00546035
ENSMUSG00000047721	Bola2	2525.11	-0.282828	0.0581024	-4.86775	1.12874e-06	2.9343e-05	2525.11	0.0230615	0.0600566	0.383996	0.700981	0.93535	2525.11	-0.259767	0.0599781	-4.33103	1.48414e-05	0.00127971
ENSMUSG00000053964	Lgals4	297.358	0.461229	0.0947749	4.86657	1.13549e-06	2.94826e-05	297.358	-0.344216	0.0965956	-3.56347	0.000365981	0.016536	297.358	0.117013	0.0971986	1.20386	0.228645	0.517642
ENSMUSG00000034472	Rasd2	2757.46	-0.356759	0.0733558	-4.8634	1.15385e-06	2.99228e-05	2757.46	0.116072	0.0754647	1.53809	0.124026	0.558942	2757.46	-0.240687	0.075398	-3.19222	0.00141183	0.027641
ENSMUSG00000079056	Kcnip3	6169.71	-0.312593	0.064337	-4.85868	1.18173e-06	3.06084e-05	6169.71	0.210123	0.0662904	3.16973	0.00152581	0.0459224	6169.71	-0.10247	0.0662582	-1.54652	0.121978	0.376841
ENSMUSG00000020604	Arsg	8022.87	-0.347404	0.0715281	-4.85688	1.19249e-06	3.08497e-05	8022.87	0.181648	0.0735708	2.46902	0.0135484	0.183104	8022.87	-0.165756	0.0735471	-2.25374	0.0242127	0.157516
ENSMUSG00000030824	Nucb1	11486.6	0.202958	0.0417934	4.85624	1.19637e-06	3.09126e-05	11486.6	-0.122522	0.043208	-2.83564	0.00457347	0.0968805	11486.6	0.0804364	0.0432551	1.85958	0.0629447	0.265936
ENSMUSG00000025531	Chm	4234.72	0.331486	0.0682694	4.85555	1.2005e-06	3.09442e-05	4234.72	-0.0648008	0.0702052	-0.923021	0.355996	0.801471	4234.72	0.266685	0.0702924	3.79394	0.000148276	0.00617722
ENSMUSG00000102222	Pcdhga10	499.216	0.382815	0.0788398	4.85561	1.20018e-06	3.09442e-05	499.216	-0.110653	0.0805592	-1.37357	0.169576	0.625368	499.216	0.272162	0.0811532	3.35368	0.000797445	0.019124
ENSMUSG00000028018	Gstcd	756.315	0.245942	0.0506547	4.85527	1.20221e-06	3.09507e-05	756.315	-0.122843	0.0520942	-2.35809	0.0183692	0.218698	756.315	0.123099	0.0527202	2.33495	0.0195458	0.139031
ENSMUSG00000021136	Smoc1	2419.27	0.4082	0.0841481	4.85097	1.22858e-06	3.15913e-05	2419.27	-0.301118	0.0861995	-3.49327	0.000477145	0.0202891	2419.27	0.107082	0.0863069	1.24071	0.214712	0.502065
ENSMUSG00000001029	Icam2	234.005	-0.344415	0.0710499	-4.84751	1.25023e-06	3.21093e-05	234.005	0.108359	0.0738163	1.46796	0.142116	0.584844	234.005	-0.236056	0.0730082	-3.23328	0.00122379	0.025535
ENSMUSG00000020601	Trib2	3629.44	-0.18335	0.0378295	-4.84674	1.25507e-06	3.21949e-05	3629.44	0.118044	0.0391888	3.01219	0.00259374	0.0672278	3629.44	-0.0653057	0.039145	-1.6683	0.0952554	0.331171
ENSMUSG00000021097	Clmn	7393.97	-0.276617	0.05709	-4.84529	1.26426e-06	3.23915e-05	7393.97	0.170203	0.0589132	2.88905	0.00386402	0.0861776	7393.97	-0.106414	0.0588859	-1.80713	0.0707427	0.282973
ENSMUSG00000024359	Hspa9	26403	0.105239	0.0217232	4.84455	1.26902e-06	3.24743e-05	26403	-0.0231035	0.0224985	-1.02689	0.304472	0.763329	26403	0.0821358	0.0225293	3.64574	0.000266624	0.00931608
ENSMUSG00000048782	Insc	1320.96	-0.353286	0.0729377	-4.84366	1.27467e-06	3.25064e-05	1320.96	0.148678	0.0751016	1.97969	0.0477388	0.363534	1320.96	-0.204608	0.0749639	-2.72942	0.00634454	0.0700054
ENSMUSG00000048899	Rimkla	7842.23	-0.277859	0.0573618	-4.84397	1.2727e-06	3.25064e-05	7842.23	0.136944	0.0591926	2.31354	0.0206932	0.233045	7842.23	-0.140915	0.0591661	-2.38168	0.0172341	0.129617
ENSMUSG00000051390	Zbtb22	2443.84	0.190236	0.0392755	4.84364	1.27485e-06	3.25064e-05	2443.84	-0.0914637	0.0405639	-2.25481	0.0241455	0.255546	2443.84	0.0987726	0.0407971	2.42107	0.0154749	0.121073
ENSMUSG00000034394	Lif	39.1684	-0.566717	0.117016	-4.84308	1.2784e-06	3.25579e-05	39.1684	0.145796	0.117166	1.24435	0.213369	0.677242	39.1684	-0.420921	0.117091	-3.59484	0.000324597	0.0106186
ENSMUSG00000039195	1110008P14Rik	5255.24	-0.290857	0.0600725	-4.84176	1.28693e-06	3.27359e-05	5255.24	0.118818	0.0619704	1.91733	0.0551956	0.389084	5255.24	-0.172039	0.0619312	-2.7779	0.00547111	0.063857
ENSMUSG00000026421	Csrp1	44184.9	-0.275779	0.0570256	-4.83606	1.3244e-06	3.3649e-05	44184.9	0.154831	0.0588328	2.63171	0.00849564	0.142625	44184.9	-0.120948	0.0588284	-2.05595	0.0397876	0.207577
ENSMUSG00000073968	Trim68	461.425	0.346666	0.0717641	4.83063	1.36102e-06	3.45382e-05	461.425	-0.227475	0.0736131	-3.09015	0.00200058	0.0563209	461.425	0.11919	0.0743272	1.60359	0.108805	0.355378
ENSMUSG00000025931	Paqr8	20341.8	-0.340014	0.0704175	-4.82855	1.37532e-06	3.48594e-05	20341.8	0.348225	0.0724332	4.80752	1.52811e-06	0.000251917	20341.8	0.00821006	0.0724239	0.113361	0.909744	0.969165
ENSMUSG00000025221	Kcnip2	742.844	-0.56231	0.116474	-4.82777	1.38071e-06	3.49545e-05	742.844	0.0324711	0.116805	0.277995	0.781016	0.962282	742.844	-0.529839	0.116791	-4.53662	5.7162e-06	0.000675446
ENSMUSG00000029408	Abcb9	4421.42	-0.17673	0.0366164	-4.82653	1.38933e-06	3.51309e-05	4421.42	0.0451662	0.037959	1.18987	0.234098	0.698363	4421.42	-0.131564	0.0379222	-3.4693	0.000521812	0.0145965
ENSMUSG00000022856	Tmem41a	1188.72	-0.229278	0.0475361	-4.82324	1.41244e-06	3.56728e-05	1188.72	0.114235	0.0492705	2.31852	0.020421	0.231315	1188.72	-0.115044	0.0491047	-2.34282	0.0191385	0.137362
ENSMUSG00000041297	Cdk13	4178.56	0.20075	0.0416459	4.8204	1.43272e-06	3.61423e-05	4178.56	-0.0627991	0.0430145	-1.45995	0.144303	0.586847	4178.56	0.137951	0.0431479	3.19716	0.00138788	0.0274463
ENSMUSG00000039891	Txlnb	306.129	0.360912	0.0748764	4.82011	1.43481e-06	3.61522e-05	306.129	-0.0304868	0.0761755	-0.400218	0.688996	0.932437	306.129	0.330426	0.077261	4.27675	1.89644e-05	0.00154707
ENSMUSG00000078591	Hs3st4	1701.17	-0.442415	0.0917944	-4.81963	1.43822e-06	3.61952e-05	1701.17	0.214692	0.0938384	2.28789	0.0221438	0.24264	1701.17	-0.227723	0.0937637	-2.42869	0.0151533	0.119436
ENSMUSG00000032905	Atg12	4844.24	-0.187637	0.0389737	-4.81444	1.47613e-06	3.71055e-05	4844.24	0.112736	0.0403575	2.79345	0.00521496	0.105463	4844.24	-0.0749001	0.0403241	-1.85745	0.0632468	0.266448
ENSMUSG00000030774	Pak1	33204.8	-0.176913	0.0367494	-4.81405	1.47904e-06	3.71347e-05	33204.8	0.104782	0.0380326	2.75504	0.00586846	0.113688	33204.8	-0.0721318	0.0380283	-1.89679	0.0578555	0.256133
ENSMUSG00000035237	Lcat	2487.13	-0.452944	0.0941423	-4.81127	1.49973e-06	3.76097e-05	2487.13	0.274825	0.0961089	2.85952	0.00424289	0.0915573	2487.13	-0.178119	0.0960602	-1.85425	0.0637036	0.267508
ENSMUSG00000050394	Armcx6	1581.63	0.216754	0.0450742	4.80882	1.51822e-06	3.80288e-05	1581.63	-0.109627	0.0464992	-2.3576	0.0183934	0.218843	1581.63	0.107127	0.0468269	2.28773	0.022153	0.149701
ENSMUSG00000028076	Cd1d1	644.071	0.42633	0.0886758	4.80774	1.52645e-06	3.81899e-05	644.071	-0.097516	0.0904728	-1.07785	0.281101	0.742969	644.071	0.328814	0.0908314	3.62005	0.000294542	0.00993982
ENSMUSG00000028970	Abcb1b	449.501	0.411329	0.08557	4.80693	1.53265e-06	3.82897e-05	449.501	-0.240142	0.0874504	-2.74604	0.00603197	0.115701	449.501	0.171187	0.0879902	1.94552	0.051712	0.239927
ENSMUSG00000104674	Gm42756	892.849	-0.466466	0.097044	-4.80675	1.53404e-06	3.82897e-05	892.849	0.333196	0.0989645	3.36683	0.00076038	0.0282235	892.849	-0.13327	0.0988403	-1.34834	0.17755	0.457715
ENSMUSG00000037465	Klf10	471.351	-0.370349	0.0770941	-4.80386	1.55635e-06	3.8756e-05	471.351	0.117639	0.0795438	1.47892	0.139163	0.580996	471.351	-0.252711	0.0791871	-3.19131	0.00141629	0.027641
ENSMUSG00000041921	Metap1d	3125.93	0.198101	0.041237	4.80397	1.55549e-06	3.8756e-05	3125.93	-0.0822038	0.0425835	-1.93041	0.0535559	0.38282	3125.93	0.115898	0.0427587	2.7105	0.00671821	0.0728178
ENSMUSG00000001334	Fndc5	13210.7	-0.225815	0.047023	-4.80221	1.56925e-06	3.90313e-05	13210.7	0.250569	0.0485889	5.15692	2.51044e-07	6.08711e-05	13210.7	0.0247547	0.0485743	0.509625	0.610314	0.824451
ENSMUSG00000005886	Ncoa2	7374.13	0.283887	0.0591254	4.80145	1.57524e-06	3.90524e-05	7374.13	-0.0621268	0.0609371	-1.01952	0.307954	0.766701	7374.13	0.221761	0.0609948	3.63573	0.000277194	0.00950622
ENSMUSG00000027332	Ivd	10144.5	0.19103	0.0397857	4.80148	1.57501e-06	3.90524e-05	10144.5	-0.0804899	0.0411336	-1.95679	0.0503721	0.372729	10144.5	0.11054	0.0411888	2.68374	0.00728047	0.0765627
ENSMUSG00000033213	AA467197	38.5652	0.54702	0.113929	4.8014	1.5756e-06	3.90524e-05	38.5652	-0.369331	0.114497	-3.22569	0.00125668	0.0398073	38.5652	0.17769	0.115445	1.53917	0.123763	0.378987
ENSMUSG00000060862	Zbtb40	1105.39	-0.261918	0.0545583	-4.80069	1.58119e-06	3.91454e-05	1105.39	0.0796304	0.0565501	1.40814	0.15909	0.611593	1105.39	-0.182287	0.0563766	-3.23338	0.00122334	0.025535
ENSMUSG00000020524	Gria1	15606.2	-0.30614	0.0637875	-4.79938	1.59158e-06	3.9357e-05	15606.2	0.129695	0.0657276	1.97322	0.0484708	0.366213	15606.2	-0.176445	0.0657155	-2.68499	0.0072532	0.0763996
ENSMUSG00000024873	Cnih2	2681.05	-0.292601	0.0609891	-4.79759	1.60583e-06	3.96632e-05	2681.05	0.00209267	0.062995	0.0332197	0.973499	0.996647	2681.05	-0.290508	0.0629237	-4.61683	3.89641e-06	0.000513299
ENSMUSG00000006442	Srm	2962.95	-0.220769	0.0460446	-4.79467	1.62944e-06	4.01998e-05	2962.95	0.125813	0.0476418	2.64081	0.00827077	0.140136	2962.95	-0.0949558	0.0475771	-1.99583	0.0459522	0.224826
ENSMUSG00000030757	Zkscan2	3358.54	0.369814	0.0771474	4.79361	1.63809e-06	4.03665e-05	3358.54	-0.22185	0.0791855	-2.80165	0.00508415	0.103602	3358.54	0.147964	0.079274	1.86649	0.061973	0.264338
ENSMUSG00000021585	Cast	2874.7	0.321117	0.0670239	4.79109	1.65877e-06	4.08288e-05	2874.7	-0.0886789	0.0689235	-1.28663	0.198224	0.661171	2874.7	0.232439	0.0690514	3.36617	0.000762205	0.0184835
ENSMUSG00000001175	Calm1	167251	-0.204223	0.0426346	-4.79009	1.66705e-06	4.09379e-05	167251	0.0662841	0.0440853	1.50354	0.132699	0.571181	167251	-0.137939	0.0440843	-3.12899	0.00175408	0.031483
ENSMUSG00000041827	Oasl1	46.8031	0.556238	0.11612	4.79019	1.66627e-06	4.09379e-05	46.8031	-0.0763071	0.116237	-0.656479	0.511516	0.873683	46.8031	0.479931	0.116649	4.1143	3.88349e-05	0.0025764
ENSMUSG00000021288	Klc1	57114.9	-0.137749	0.0287915	-4.78436	1.71534e-06	4.20753e-05	57114.9	0.0627554	0.0298196	2.1045	0.0353351	0.310565	57114.9	-0.0749933	0.0298179	-2.51504	0.0119018	0.103501
ENSMUSG00000020407	Upp1	257.038	0.517354	0.10822	4.78057	1.74796e-06	4.27769e-05	257.038	-0.110073	0.109341	-1.00669	0.314084	0.77138	257.038	0.407282	0.109686	3.71314	0.000204701	0.0076311
ENSMUSG00000046997	Spsb4	1131.9	-0.295815	0.0618777	-4.78064	1.74738e-06	4.27769e-05	1131.9	0.201561	0.0638625	3.15617	0.00159855	0.0473332	1131.9	-0.0942541	0.0636871	-1.47996	0.138885	0.403012
ENSMUSG00000027001	Dusp19	1633.28	-0.316633	0.0662433	-4.77984	1.75432e-06	4.28832e-05	1633.28	0.325421	0.0682017	4.77145	1.82909e-06	0.000288539	1633.28	0.00878822	0.0680801	0.129086	0.897289	0.964094
ENSMUSG00000068115	Ninl	383.497	0.329262	0.0689115	4.77804	1.77014e-06	4.32203e-05	383.497	-0.10778	0.0703858	-1.53127	0.125702	0.561031	383.497	0.221482	0.0713071	3.10603	0.00189619	0.0330089
ENSMUSG00000092490	Gm20482	53.4479	-0.55637	0.116454	-4.77759	1.7741e-06	4.32603e-05	53.4479	0.209945	0.115729	1.81411	0.0696607	0.430537	53.4479	-0.346425	0.115895	-2.98913	0.00279775	0.042951
ENSMUSG00000097131	D230017M19Rik	632.585	0.302465	0.0633118	4.77739	1.77584e-06	4.32603e-05	632.585	-0.0605674	0.0648483	-0.933986	0.350311	0.797748	632.585	0.241898	0.065475	3.69451	0.000220315	0.00799903
ENSMUSG00000027375	Mal	42167.7	-0.358121	0.075023	-4.77348	1.81072e-06	4.39103e-05	42167.7	0.273596	0.0770786	3.54956	0.000385871	0.017183	42167.7	-0.084525	0.0770745	-1.09667	0.272788	0.565428
ENSMUSG00000049404	Rarres1	104.932	-0.528995	0.110823	-4.77335	1.81187e-06	4.39103e-05	104.932	0.354562	0.112173	3.16083	0.00157318	0.046809	104.932	-0.174433	0.111724	-1.56128	0.118458	0.371132
ENSMUSG00000054967	Zfp647	304.232	0.30733	0.0643816	4.77356	1.80993e-06	4.39103e-05	304.232	-0.239511	0.0662	-3.61799	0.000296895	0.0142688	304.232	0.0678182	0.0674109	1.00604	0.314395	0.608493
ENSMUSG00000070822	Zscan18	2002.28	0.240494	0.0503839	4.77324	1.81284e-06	4.39103e-05	2002.28	-0.11669	0.0519662	-2.2455	0.0247361	0.257771	2002.28	0.123804	0.0522066	2.37143	0.0177195	0.131773
ENSMUSG00000110353	Gm45531	8.84046	-0.411239	0.0861521	-4.77341	1.81136e-06	4.39103e-05	8.84046	-0.0436739	0.0830384	-0.525948	0.598924	NA	8.84046	-0.454913	0.0836797	-5.43636	5.43798e-08	NA
ENSMUSG00000039308	Ndst2	1455.32	0.230388	0.0482717	4.77273	1.81745e-06	4.39718e-05	1455.32	-0.131575	0.0497873	-2.64273	0.00822397	0.139807	1455.32	0.0988132	0.0501221	1.97145	0.0486724	0.231794
ENSMUSG00000036040	Adamtsl2	307.199	-0.405097	0.0848878	-4.77215	1.8227e-06	4.40489e-05	307.199	0.180482	0.0873078	2.0672	0.0387155	0.326122	307.199	-0.224615	0.0868137	-2.58732	0.00967249	0.0916456
ENSMUSG00000036306	Lzts1	1432.88	-0.368855	0.0773467	-4.76885	1.85276e-06	4.47246e-05	1432.88	0.181878	0.0795084	2.28754	0.0221646	0.242723	1432.88	-0.186977	0.0793914	-2.35513	0.0185165	0.135237
ENSMUSG00000097453	Gm26894	113.922	-0.395584	0.0829764	-4.76743	1.86588e-06	4.49904e-05	113.922	0.145013	0.086255	1.68121	0.0927225	0.490697	113.922	-0.250572	0.084919	-2.95071	0.0031704	0.0464412
ENSMUSG00000036545	Adamts2	2348.04	-0.438393	0.0919631	-4.76706	1.86937e-06	4.50236e-05	2348.04	0.21474	0.0939842	2.28485	0.0223215	0.243567	2348.04	-0.223654	0.0939305	-2.38105	0.0172632	0.129649
ENSMUSG00000020774	Aspa	6467.19	-0.330305	0.0693306	-4.7642	1.89603e-06	4.56139e-05	6467.19	0.303599	0.0713392	4.2557	2.08391e-05	0.00195557	6467.19	-0.0267066	0.0713101	-0.374514	0.708022	0.875903
ENSMUSG00000060510	Zfp266	3395.1	0.228311	0.0479268	4.76375	1.90027e-06	4.56644e-05	3395.1	-0.0962406	0.0494641	-1.94567	0.0516949	0.375234	3395.1	0.132071	0.0496096	2.6622	0.00776326	0.0797052
ENSMUSG00000029126	Nsg1	34003.5	-0.184334	0.0387546	-4.75643	1.97044e-06	4.72973e-05	34003.5	0.085366	0.0400978	2.12894	0.033259	0.300928	34003.5	-0.0989676	0.040093	-2.46845	0.0135698	0.11168
ENSMUSG00000031843	Mphosph6	1020.63	0.228338	0.0480151	4.75554	1.97913e-06	4.74524e-05	1020.63	-0.146946	0.0495372	-2.96637	0.00301337	0.0738919	1020.63	0.0813919	0.0500183	1.62724	0.103685	0.346453
ENSMUSG00000020828	Pld2	2725.96	-0.251215	0.0528328	-4.75491	1.98539e-06	4.75466e-05	2725.96	0.110544	0.0546248	2.0237	0.0430011	0.342646	2725.96	-0.140671	0.0545554	-2.5785	0.00992315	0.0930868
ENSMUSG00000087141	Plcxd2	14028.5	-0.39377	0.0828173	-4.75469	1.98753e-06	4.75466e-05	14028.5	0.235529	0.0848915	2.77447	0.00552925	0.109337	14028.5	-0.158242	0.0848804	-1.86429	0.0622806	0.26457
ENSMUSG00000037266	Rsrp1	35250.3	0.24038	0.0505922	4.75133	2.02081e-06	4.82886e-05	35250.3	-0.116091	0.0522455	-2.22202	0.0262819	0.266188	35250.3	0.12429	0.0522588	2.37835	0.0173904	0.130408
ENSMUSG00000110125	Gm45621	100.862	0.535458	0.112735	4.74971	2.03707e-06	4.86225e-05	100.862	-0.418176	0.113609	-3.68084	0.000232462	0.0120165	100.862	0.117282	0.114075	1.02812	0.303893	0.598385
ENSMUSG00000044340	Phlpp1	13786.6	-0.221479	0.0466375	-4.74894	2.04484e-06	4.86988e-05	13786.6	0.197761	0.0482006	4.10286	4.08068e-05	0.00316408	13786.6	-0.0237181	0.0481875	-0.492205	0.622574	0.831791
ENSMUSG00000106019	Gm43672	213.936	-0.380708	0.0801668	-4.74895	2.04474e-06	4.86988e-05	213.936	0.126316	0.0829647	1.52253	0.127877	0.564132	213.936	-0.254392	0.0822201	-3.09404	0.00197453	0.0339076
ENSMUSG00000005447	Pafah1b3	2531.15	0.241142	0.0507824	4.74854	2.04894e-06	4.87418e-05	2531.15	-0.0200389	0.0523186	-0.383016	0.701708	0.93535	2531.15	0.221103	0.0525078	4.21087	2.54391e-05	0.00192198
ENSMUSG00000042096	Dao	1546.96	-0.544536	0.114765	-4.74479	2.08726e-06	4.95981e-05	1546.96	0.569252	0.115451	4.93068	8.19423e-07	0.000148462	1546.96	0.0247154	0.115435	0.214107	0.830464	0.935282
ENSMUSG00000035711	Dok3	256.683	-0.506176	0.106779	-4.74039	2.13309e-06	5.06305e-05	256.683	0.129558	0.108484	1.19425	0.232379	0.696934	256.683	-0.376618	0.108235	-3.47963	0.000502108	0.0142914
ENSMUSG00000004035	Gstm7	4369.64	-0.281191	0.0593426	-4.73844	2.1537e-06	5.10351e-05	4369.64	0.118899	0.0612428	1.94144	0.0522055	0.377074	4369.64	-0.162292	0.0612004	-2.65182	0.00800586	0.0812643
ENSMUSG00000020075	Ddx21	2501.54	0.179082	0.0377943	4.73832	2.15493e-06	5.10351e-05	2501.54	-0.0406827	0.0390017	-1.0431	0.296902	0.757836	2501.54	0.138399	0.0392355	3.52739	0.000419683	0.0128455
ENSMUSG00000027164	Traf6	2613.65	0.245042	0.051721	4.73776	2.16096e-06	5.11212e-05	2613.65	-0.10863	0.0533484	-2.03625	0.0417257	0.338566	2613.65	0.136411	0.0535293	2.54835	0.0108234	0.0982422
ENSMUSG00000003585	Sec14l2	4131.59	-0.252986	0.0534094	-4.73674	2.17186e-06	5.1322e-05	4131.59	0.251118	0.0551382	4.55433	5.25529e-06	0.000663072	4131.59	-0.00186854	0.0550913	-0.0339171	0.972943	0.992732
ENSMUSG00000034412	Tbc1d10a	1716.27	-0.225208	0.0475592	-4.73532	2.18708e-06	5.16244e-05	1716.27	0.0592098	0.0493024	1.20095	0.229769	0.694852	1716.27	-0.165998	0.0491933	-3.37441	0.000739739	0.0181418
ENSMUSG00000030861	Acadsb	8155.91	0.219728	0.0464071	4.73479	2.1928e-06	5.17021e-05	8155.91	-0.098465	0.0479389	-2.05397	0.0399788	0.331779	8155.91	0.121263	0.048001	2.52626	0.0115285	0.101523
ENSMUSG00000021273	Fdft1	11907.4	-0.283153	0.0598429	-4.7316	2.22757e-06	5.24056e-05	11907.4	0.0245683	0.0617287	0.398004	0.690627	0.932673	11907.4	-0.258584	0.0617131	-4.1901	2.78829e-05	0.00202578
ENSMUSG00000028668	Tceb3	2911.73	0.163529	0.0345607	4.73164	2.22715e-06	5.24056e-05	2911.73	-0.0482206	0.0356957	-1.35088	0.176734	0.633631	2911.73	0.115308	0.0359072	3.21128	0.00132146	0.0267543
ENSMUSG00000002274	Metrn	7044.87	-0.467023	0.0987249	-4.73055	2.23916e-06	5.26204e-05	7044.87	0.26621	0.100551	2.64752	0.00810849	0.138154	7044.87	-0.200812	0.100536	-1.99741	0.0457805	0.22438
ENSMUSG00000039968	Rsbn1l	2198.06	0.272678	0.0576661	4.72857	2.26112e-06	5.30776e-05	2198.06	-0.0423807	0.0593621	-0.713935	0.475267	0.860229	2198.06	0.230297	0.0595593	3.86668	0.000110325	0.00513524
ENSMUSG00000034457	Eda2r	146.052	0.40667	0.0860204	4.7276	2.27186e-06	5.32711e-05	146.052	-0.455707	0.0883905	-5.15561	2.52812e-07	6.08711e-05	146.052	-0.0490363	0.0898911	-0.545508	0.585404	0.810098
ENSMUSG00000070847	Vmn2r30	5.20117	-0.364602	0.0771316	-4.72701	2.27847e-06	5.33674e-05	5.20117	0.033603	0.0742087	0.452817	0.65068	NA	5.20117	-0.330999	0.0749035	-4.419	9.91579e-06	NA
ENSMUSG00000062078	Qk	43455.4	-0.240985	0.0509855	-4.72655	2.28366e-06	5.34302e-05	43455.4	0.218479	0.0526548	4.14927	3.33538e-05	0.00272474	43455.4	-0.0225067	0.0526505	-0.427474	0.669034	0.856287
ENSMUSG00000040167	Ikzf5	1740.08	0.265015	0.0560806	4.7256	2.29437e-06	5.36217e-05	1740.08	-0.0844786	0.0577462	-1.46293	0.143487	0.585714	1740.08	0.180536	0.0579991	3.11274	0.00185358	0.0326195
ENSMUSG00000059811	Atl2	5672.62	-0.183408	0.038818	-4.72484	2.30301e-06	5.37647e-05	5672.62	0.180235	0.0401627	4.48761	7.2025e-06	0.000828921	5672.62	-0.00317393	0.040135	-0.0790815	0.936968	0.978468
ENSMUSG00000040350	Trim7	664.114	0.287273	0.0608043	4.72455	2.30625e-06	5.37814e-05	664.114	-0.328604	0.0628253	-5.23044	1.69109e-07	4.3585e-05	664.114	-0.0413304	0.0634011	-0.651887	0.514474	0.768165
ENSMUSG00000051034	Zfp11	513.957	0.260423	0.0551246	4.72426	2.3095e-06	5.37982e-05	513.957	-0.114901	0.0565707	-2.03111	0.0422443	0.339858	513.957	0.145522	0.0574241	2.53416	0.0112717	0.100499
ENSMUSG00000037058	Paip2	19249.4	-0.166978	0.0353613	-4.72206	2.33466e-06	5.43248e-05	19249.4	0.0632671	0.0366104	1.72812	0.0839673	0.467932	19249.4	-0.103711	0.0366034	-2.83338	0.00460583	0.0577491
ENSMUSG00000029326	Enoph1	3371.83	-0.180811	0.0383047	-4.72034	2.35455e-06	5.4728e-05	3371.83	0.0534374	0.0397259	1.34515	0.178576	0.636632	3371.83	-0.127374	0.039682	-3.20987	0.00132796	0.0268582
ENSMUSG00000023147	Wrb	5843.73	-0.187919	0.0398193	-4.71929	2.36664e-06	5.48992e-05	5843.73	0.103466	0.0412221	2.50998	0.0120739	0.170611	5843.73	-0.0844523	0.0411946	-2.05008	0.0403565	0.209767
ENSMUSG00000061544	Zfp229	610.213	0.320744	0.0679649	4.71926	2.36708e-06	5.48992e-05	610.213	-0.117943	0.0696846	-1.69252	0.090547	0.4859	610.213	0.202801	0.0702763	2.88577	0.00390452	0.0529023
ENSMUSG00000021234	Fam161b	1717.3	-0.161978	0.0343313	-4.71809	2.3807e-06	5.51551e-05	1717.3	0.0705233	0.0356861	1.97621	0.048131	0.36485	1717.3	-0.0914547	0.0356078	-2.56839	0.0102172	0.0945264
ENSMUSG00000016496	Cd274	568.115	0.333211	0.0706424	4.71687	2.39495e-06	5.5425e-05	568.115	-0.0119979	0.072189	-0.166202	0.867998	0.977386	568.115	0.321213	0.0728065	4.41188	1.02479e-05	0.0010194
ENSMUSG00000095654	Plscr5	51.0988	0.534188	0.113259	4.71653	2.39906e-06	5.54597e-05	51.0988	-0.201348	0.113683	-1.77114	0.0765376	0.448754	51.0988	0.33284	0.114572	2.90506	0.00367184	0.0506651
ENSMUSG00000100534	Gm816	105.345	-0.528446	0.11207	-4.71533	2.41318e-06	5.57255e-05	105.345	0.289725	0.113322	2.55666	0.0105682	0.159561	105.345	-0.238721	0.112953	-2.11345	0.0345624	0.192698
ENSMUSG00000030805	Stx4a	6104.89	-0.213736	0.0454019	-4.70764	2.50599e-06	5.77449e-05	6104.89	0.0231572	0.0469854	0.49286	0.622112	0.909195	6104.89	-0.190579	0.0469565	-4.05862	4.93632e-05	0.00294322
ENSMUSG00000036990	Otud4	4894.01	0.186764	0.0396725	4.70764	2.50605e-06	5.77449e-05	4894.01	-0.0878836	0.0410008	-2.14346	0.0320762	0.29784	4894.01	0.0988799	0.0411133	2.40506	0.0161698	0.124758
ENSMUSG00000066677	Ifi208	25.0715	0.543409	0.115451	4.70682	2.51606e-06	5.7913e-05	25.0715	-0.271225	0.114948	-2.35955	0.0182971	0.218407	25.0715	0.272184	0.114287	2.38158	0.0172384	0.129617
ENSMUSG00000062908	Acadm	3977.12	0.292059	0.0620612	4.70599	2.52643e-06	5.80887e-05	3977.12	-0.165728	0.0639334	-2.5922	0.00953631	0.151086	3977.12	0.126331	0.0640325	1.97291	0.0485053	0.231225
ENSMUSG00000021423	Ly86	985.285	-0.42957	0.0912902	-4.70554	2.53191e-06	5.8152e-05	985.285	0.242359	0.0933641	2.59584	0.00943589	0.150015	985.285	-0.187212	0.093235	-2.00795	0.0446483	0.221704
ENSMUSG00000009551	6330409D20Rik	481.294	-0.353833	0.075203	-4.70505	2.53807e-06	5.82307e-05	481.294	0.147056	0.0775907	1.89529	0.0580545	0.397403	481.294	-0.206777	0.0772406	-2.67705	0.0074273	0.0776045
ENSMUSG00000028126	Pip5k1a	2171.46	0.169263	0.0359775	4.70471	2.54229e-06	5.82647e-05	2171.46	-0.0277135	0.0370947	-0.7471	0.455003	0.850297	2171.46	0.14155	0.0373681	3.78799	0.000151873	0.00626019
ENSMUSG00000004996	Mri1	1223.2	0.189115	0.0402262	4.70129	2.58522e-06	5.90704e-05	1223.2	-0.0882235	0.0414302	-2.12945	0.033217	0.30091	1223.2	0.100891	0.0418684	2.40973	0.0159644	0.12381
ENSMUSG00000026819	Slc25a25	11219.5	-0.192226	0.0408898	-4.70108	2.5879e-06	5.90704e-05	11219.5	0.119713	0.0423048	2.82977	0.00465811	0.0977157	11219.5	-0.0725134	0.0422903	-1.71466	0.0864083	0.314193
ENSMUSG00000091931	AK010878	537.933	-0.269938	0.0574173	-4.70133	2.58468e-06	5.90704e-05	537.933	0.201372	0.0593891	3.39072	0.000697104	0.0267428	537.933	-0.0685664	0.059027	-1.16161	0.245394	0.53573
ENSMUSG00000104713	Gbp6	126.919	0.525374	0.111757	4.70103	2.58855e-06	5.90704e-05	126.919	-0.238028	0.112608	-2.11378	0.0345339	0.306319	126.919	0.287345	0.113058	2.54158	0.0110354	0.0992882
ENSMUSG00000025140	Pycr1	117.22	-0.485607	0.103332	-4.69947	2.60842e-06	5.93966e-05	117.22	0.320987	0.105273	3.0491	0.0022953	0.0623586	117.22	-0.16462	0.10457	-1.57426	0.115427	0.367187
ENSMUSG00000057554	Lgals8	5859.07	0.184574	0.0392753	4.69948	2.60828e-06	5.93966e-05	5859.07	-0.083457	0.0405996	-2.05561	0.0398199	0.331211	5859.07	0.101117	0.0406952	2.48473	0.0129651	0.108816
ENSMUSG00000038366	Lasp1	7505.61	-0.16173	0.0344521	-4.69433	2.67477e-06	6.08425e-05	7505.61	0.122783	0.0356749	3.44173	0.000578004	0.0234521	7505.61	-0.0389466	0.0356573	-1.09225	0.274725	0.567225
ENSMUSG00000027605	Acss2	8086.06	-0.174164	0.0371249	-4.69131	2.71467e-06	6.16842e-05	8086.06	0.144552	0.0384226	3.76215	0.000168458	0.00960317	8086.06	-0.0296124	0.0384039	-0.771079	0.44066	0.715903
ENSMUSG00000031667	Aktip	15393.1	-0.191047	0.0407576	-4.6874	2.76692e-06	6.28043e-05	15393.1	0.0645301	0.0421725	1.53015	0.12598	0.561633	15393.1	-0.126517	0.0421624	-3.00071	0.00269349	0.0418445
ENSMUSG00000019826	Zbtb24	1321.33	0.195816	0.0417797	4.68688	2.77398e-06	6.28976e-05	1321.33	-0.116271	0.0431211	-2.69638	0.00700986	0.126005	1321.33	0.0795457	0.0435216	1.82773	0.0675904	0.275808
ENSMUSG00000002325	Irf9	1348.47	0.311167	0.0663994	4.6863	2.78192e-06	6.30104e-05	1348.47	-0.0983921	0.0682228	-1.44222	0.149241	0.595657	1348.47	0.212775	0.0684947	3.10645	0.00189348	0.0329912
ENSMUSG00000003352	Cacnb3	3627.02	-0.334743	0.071477	-4.68322	2.82397e-06	6.38711e-05	3627.02	0.0460505	0.0735726	0.625919	0.531368	0.880672	3627.02	-0.288692	0.0735254	-3.92643	8.62158e-05	0.00434941
ENSMUSG00000037166	Ppp1r14a	3688.81	-0.308593	0.0658952	-4.68308	2.82592e-06	6.38711e-05	3688.81	0.0123888	0.0679336	0.182366	0.855295	0.975998	3688.81	-0.296204	0.0678841	-4.36337	1.28073e-05	0.00115603
ENSMUSG00000024290	Rock1	3225.17	0.253134	0.0540595	4.68251	2.83389e-06	6.39835e-05	3225.17	-0.106816	0.0557507	-1.91596	0.0553705	0.389675	3225.17	0.146318	0.0558914	2.61789	0.00884741	0.08665
ENSMUSG00000049097	Ankrd34a	2442.99	-0.202511	0.0432595	-4.68131	2.85053e-06	6.4291e-05	2442.99	0.0874314	0.0448288	1.95034	0.0511355	0.37473	2442.99	-0.11508	0.0447609	-2.57099	0.0101408	0.0940611
ENSMUSG00000109704	Gm45568	25.3192	-0.546596	0.116821	-4.67892	2.88386e-06	6.49737e-05	25.3192	0.241989	0.116168	2.08309	0.0372427	0.319955	25.3192	-0.304608	0.116448	-2.61583	0.00890106	0.0870331
ENSMUSG00000038522	Mfsd4b1	185.156	-0.491972	0.105162	-4.67823	2.89355e-06	6.51232e-05	185.156	0.248679	0.106976	2.32462	0.0200924	0.229411	185.156	-0.243294	0.106591	-2.28249	0.0224604	0.151258
ENSMUSG00000024095	Hnrnpll	4291.48	0.178535	0.0381737	4.67691	2.91227e-06	6.54752e-05	4291.48	-0.0791228	0.0394485	-2.00573	0.0448856	0.349367	4291.48	0.0994121	0.0395788	2.51175	0.0120133	0.104012
ENSMUSG00000032698	Lmo2	1370.07	-0.279933	0.0598581	-4.67662	2.91642e-06	6.54995e-05	1370.07	0.13619	0.0618536	2.20182	0.0276782	0.274368	1370.07	-0.143743	0.0617188	-2.329	0.0198591	0.140389
ENSMUSG00000043923	Ccdc84	1166.52	0.222774	0.0476462	4.67559	2.93106e-06	6.5759e-05	1166.52	-0.129406	0.049126	-2.63417	0.00843425	0.142015	1166.52	0.0933678	0.0495395	1.88471	0.0594684	0.259151
ENSMUSG00000002147	Stat6	1261.12	0.366595	0.0784468	4.67317	2.96585e-06	6.64151e-05	1261.12	-0.225785	0.0804505	-2.80651	0.00500808	0.102394	1261.12	0.14081	0.0806735	1.74543	0.0809104	0.303771
ENSMUSG00000024740	Ddb1	24669.7	0.103111	0.0220647	4.67312	2.96655e-06	6.64151e-05	24669.7	-0.0798511	0.0228612	-3.49286	0.000477872	0.0202891	24669.7	0.0232598	0.0228926	1.01604	0.30961	0.60425
ENSMUSG00000061584	Lyg2	17.3303	-0.491347	0.105166	-4.67212	2.98102e-06	6.6669e-05	17.3303	0.220256	0.102996	2.13849	0.0324771	0.298915	17.3303	-0.271091	0.10368	-2.61469	0.00893076	0.0871665
ENSMUSG00000028284	Map3k7	6611.74	0.184045	0.0394079	4.67026	3.00813e-06	6.72046e-05	6611.74	-0.0629653	0.0407329	-1.54581	0.122151	0.554786	6611.74	0.12108	0.0408178	2.96635	0.00301356	0.0450923
ENSMUSG00000022533	Atp13a3	5931.94	0.250707	0.0536965	4.66896	3.02729e-06	6.75619e-05	5931.94	-0.0352089	0.0553778	-0.635794	0.52491	0.877803	5931.94	0.215498	0.0554534	3.88611	0.000101863	0.00487968
ENSMUSG00000030122	Ptms	13802.4	-0.280315	0.0600502	-4.668	3.0414e-06	6.78058e-05	13802.4	0.0725045	0.0619313	1.17072	0.241709	0.70523	13802.4	-0.20781	0.061918	-3.35621	0.000790175	0.0190165
ENSMUSG00000030986	Dhx32	2127.08	0.192495	0.0412394	4.66776	3.04507e-06	6.78165e-05	2127.08	-0.0638445	0.0425416	-1.50075	0.133419	0.571575	2127.08	0.128651	0.0427943	3.00626	0.00264479	0.0413849
ENSMUSG00000022724	Mina	862.753	0.20379	0.0436785	4.66568	3.07599e-06	6.83421e-05	862.753	-0.186987	0.0451889	-4.13789	3.50513e-05	0.00280792	862.753	0.0168032	0.045771	0.367115	0.713533	0.878989
ENSMUSG00000032714	Syde1	2633.56	0.228147	0.0488983	4.66575	3.07489e-06	6.83421e-05	2633.56	-0.0986045	0.0504433	-1.95476	0.0506116	0.373618	2633.56	0.129543	0.0506236	2.55894	0.0104992	0.0961205
ENSMUSG00000074151	Nlrc5	246.383	0.445524	0.0954928	4.66553	3.0783e-06	6.83421e-05	246.383	-0.0433966	0.0968293	-0.448176	0.654026	0.922475	246.383	0.402127	0.0975647	4.12165	3.76173e-05	0.00251173
ENSMUSG00000024462	Gabbr1	47140.6	-0.172008	0.0369239	-4.65845	3.186e-06	7.06595e-05	47140.6	0.0824249	0.0382113	2.15708	0.0309991	0.29183	47140.6	-0.0895834	0.0382085	-2.3446	0.0190477	0.13719
ENSMUSG00000033970	Rfc3	627.906	0.221835	0.0476315	4.65731	3.20371e-06	7.09784e-05	627.906	-0.162113	0.049156	-3.29793	0.000974007	0.0338847	627.906	0.0597217	0.0499176	1.1964	0.231539	0.520338
ENSMUSG00000024614	Tmx3	8913.74	0.211883	0.0455035	4.65642	3.21763e-06	7.12126e-05	8913.74	-0.050624	0.0470032	-1.07703	0.281466	0.743391	8913.74	0.161259	0.0470605	3.42664	0.000611096	0.0163437
ENSMUSG00000031367	Ap1s2	11920.9	-0.189354	0.0407103	-4.65126	3.29906e-06	7.2939e-05	11920.9	0.0946769	0.0421237	2.24759	0.0246023	0.25744	11920.9	-0.0946773	0.0421108	-2.24829	0.0245577	0.158649
ENSMUSG00000024143	Rhoq	9767.34	-0.19096	0.041081	-4.64838	3.34547e-06	7.38883e-05	9767.34	0.125906	0.0424997	2.96251	0.00305146	0.0743524	9767.34	-0.0650548	0.0424826	-1.53133	0.125688	0.382002
ENSMUSG00000039115	Itga9	767.981	-0.295646	0.0636195	-4.64711	3.36625e-06	7.42703e-05	767.981	0.155399	0.065747	2.36359	0.0180989	0.216936	767.981	-0.140248	0.0655079	-2.14093	0.0322799	0.184982
ENSMUSG00000025060	Slk	6501.71	0.215916	0.0465117	4.64218	3.44744e-06	7.5983e-05	6501.71	-0.049216	0.0480282	-1.02473	0.305489	0.763786	6501.71	0.1667	0.0481057	3.46528	0.000529676	0.0147668
ENSMUSG00000022255	Mtdh	6191.49	0.183318	0.0394956	4.64147	3.45935e-06	7.61665e-05	6191.49	-0.0275244	0.0408108	-0.674438	0.500033	0.871492	6191.49	0.155793	0.0409028	3.80887	0.000139605	0.0059243
ENSMUSG00000021203	Otub2	1252.25	-0.208723	0.0449739	-4.64098	3.46754e-06	7.6268e-05	1252.25	0.0824431	0.0466733	1.76639	0.077331	0.450756	1252.25	-0.12628	0.0465341	-2.71372	0.00665333	0.0722674
ENSMUSG00000028214	Gem	221.662	-0.440602	0.0950937	-4.63334	3.59809e-06	7.88948e-05	221.662	0.100717	0.0975022	1.03298	0.301615	0.760899	221.662	-0.339884	0.0969944	-3.50417	0.000458041	0.0135859
ENSMUSG00000035860	Cdhr3	269.038	-0.529247	0.114217	-4.6337	3.5918e-06	7.88948e-05	269.038	0.22683	0.115057	1.97145	0.0486719	0.366823	269.038	-0.302417	0.114962	-2.63058	0.00852394	0.0846997
ENSMUSG00000042489	Clspn	62.2847	0.492829	0.106363	4.63347	3.59595e-06	7.88948e-05	62.2847	-0.198602	0.107052	-1.85519	0.0635685	0.413964	62.2847	0.294227	0.108617	2.70885	0.0067516	0.0730499
ENSMUSG00000061136	Prpf40a	4825.29	0.231795	0.0500413	4.63207	3.62022e-06	7.92986e-05	4825.29	-0.102862	0.0516526	-1.99143	0.0464342	0.357617	4825.29	0.128932	0.0517504	2.49143	0.012723	0.107618
ENSMUSG00000038055	Dexi	5143.78	-0.209732	0.0452851	-4.63137	3.63253e-06	7.94863e-05	5143.78	0.0849976	0.0468526	1.81415	0.0696548	0.430537	5143.78	-0.124735	0.0468189	-2.66419	0.00771729	0.0794844
ENSMUSG00000020331	Hcn2	27409.1	-0.224291	0.0484345	-4.63081	3.64232e-06	7.95394e-05	27409.1	0.188531	0.050041	3.76754	0.000164863	0.00945715	27409.1	-0.0357597	0.0500341	-0.714706	0.474791	0.741724
ENSMUSG00000097451	Rian	64321.6	0.275942	0.0595883	4.63081	3.64243e-06	7.95394e-05	64321.6	-0.134351	0.0614398	-2.1867	0.0287641	0.280573	64321.6	0.141591	0.0614461	2.30431	0.0212051	0.14618
ENSMUSG00000046480	Scn4b	35828.4	-0.342025	0.0738704	-4.63006	3.65553e-06	7.96621e-05	35828.4	0.171475	0.0759197	2.25863	0.0239064	0.254191	35828.4	-0.17055	0.0759148	-2.2466	0.0246655	0.159134
ENSMUSG00000047996	Prrg1	1974.27	0.313004	0.0676012	4.63016	3.6538e-06	7.96621e-05	1974.27	-0.104382	0.0695004	-1.50189	0.133127	0.571181	1974.27	0.208623	0.0696847	2.99381	0.0027552	0.0425316
ENSMUSG00000004894	Hapln2	10611.5	-0.169006	0.0365126	-4.6287	3.67972e-06	8.01073e-05	10611.5	0.0292076	0.037814	0.772401	0.439877	0.842512	10611.5	-0.139798	0.0378004	-3.69833	0.000217026	0.00792389
ENSMUSG00000045246	Kcng4	6670.76	-0.342532	0.0740234	-4.62734	3.70384e-06	8.05501e-05	6670.76	0.307523	0.0760732	4.04246	5.28925e-05	0.00387152	6670.76	-0.0350085	0.0760464	-0.460357	0.64526	0.843685
ENSMUSG00000021779	Thrb	1611.56	0.21772	0.0470585	4.62659	3.71734e-06	8.07611e-05	1611.56	-0.0373474	0.0484589	-0.770704	0.440882	0.842844	1611.56	0.180373	0.048768	3.69859	0.000216801	0.00792389
ENSMUSG00000027371	Fahd2a	1842.22	0.21991	0.0475355	4.62623	3.72388e-06	8.08208e-05	1842.22	-0.14714	0.0490696	-2.9986	0.00271226	0.0689329	1842.22	0.0727702	0.0493288	1.47521	0.140157	0.404861
ENSMUSG00000064120	Mocs1	980.357	0.224488	0.0485284	4.6259	3.7297e-06	8.08647e-05	980.357	-0.152932	0.0500413	-3.05611	0.00224228	0.0614245	980.357	0.0715556	0.0505172	1.41646	0.156641	0.42823
ENSMUSG00000021650	Ptcd2	2952.74	-0.192688	0.0416786	-4.62319	3.77882e-06	8.18464e-05	2952.74	0.0672364	0.0431987	1.55644	0.119603	0.550586	2952.74	-0.125452	0.0431463	-2.90759	0.00364229	0.0504707
ENSMUSG00000053004	Hrh1	1156.95	-0.348163	0.0753244	-4.62218	3.7972e-06	8.21607e-05	1156.95	0.241315	0.0774644	3.11517	0.00183838	0.0528938	1156.95	-0.106848	0.0773219	-1.38187	0.167013	0.44339
ENSMUSG00000026393	Nek7	6886.09	0.20482	0.0443184	4.62157	3.80846e-06	8.23208e-05	6886.09	-0.103089	0.0457944	-2.25112	0.0243778	0.256451	6886.09	0.101732	0.045869	2.21787	0.0265637	0.165944
ENSMUSG00000020677	Ddx52	2573.87	0.14141	0.0306001	4.62125	3.81443e-06	8.23661e-05	2573.87	-0.094584	0.0316693	-2.98661	0.0028209	0.0708747	2573.87	0.0468265	0.031918	1.46709	0.142352	0.407794
ENSMUSG00000024654	Asrgl1	17786.4	-0.301275	0.0652186	-4.61946	3.84736e-06	8.29135e-05	17786.4	0.259301	0.0671715	3.86028	0.000113255	0.0071464	17786.4	-0.0419734	0.0671615	-0.624962	0.531996	0.77964
ENSMUSG00000028553	Angptl3	47.3684	0.52463	0.11357	4.61945	3.84756e-06	8.29135e-05	47.3684	-0.19988	0.113981	-1.75362	0.079495	0.457159	47.3684	0.32475	0.114859	2.82738	0.00469307	0.0581326
ENSMUSG00000002984	Tomm40	5313.35	-0.137285	0.029722	-4.61899	3.85618e-06	8.30151e-05	5313.35	0.0403464	0.0308329	1.30855	0.190686	0.651231	5313.35	-0.096939	0.0308139	-3.14595	0.00165547	0.0302092
ENSMUSG00000052934	Fbxo31	9809.7	-0.202756	0.043906	-4.61797	3.8752e-06	8.33402e-05	9809.7	0.0813441	0.045415	1.79113	0.0732724	0.439755	9809.7	-0.121412	0.0453978	-2.67441	0.00748615	0.0779688
ENSMUSG00000022500	Litaf	5384.54	-0.229588	0.0497338	-4.61633	3.90589e-06	8.39156e-05	5384.54	0.12191	0.0514082	2.37141	0.0177204	0.214037	5384.54	-0.107678	0.051376	-2.09588	0.036093	0.197559
ENSMUSG00000029597	Sds	36.938	-0.5409	0.117188	-4.61568	3.91817e-06	8.40946e-05	36.938	0.356691	0.117126	3.04536	0.00232402	0.0627588	36.938	-0.18421	0.117132	-1.57267	0.115794	0.367694
ENSMUSG00000004626	Stxbp2	2004.51	0.435434	0.094402	4.61255	3.97767e-06	8.52856e-05	2004.51	-0.273841	0.0963091	-2.84336	0.00446413	0.0950979	2004.51	0.161593	0.0963968	1.67633	0.0936738	0.328467
ENSMUSG00000058298	Mcm9	640.614	0.244634	0.0530734	4.60935	4.03925e-06	8.65187e-05	640.614	-0.17329	0.054701	-3.16794	0.00153521	0.0460537	640.614	0.0713446	0.0553843	1.28817	0.197686	0.481184
ENSMUSG00000066258	Trim12a	410.047	0.370068	0.0803521	4.60557	4.11329e-06	8.80162e-05	410.047	-0.126612	0.0820771	-1.5426	0.122927	0.557021	410.047	0.243455	0.082745	2.94223	0.00325854	0.047229
ENSMUSG00000028101	Pias3	2269.84	0.186285	0.0404502	4.60529	4.11898e-06	8.80495e-05	2269.84	-0.106634	0.041784	-2.55202	0.01071	0.160608	2269.84	0.079651	0.0420197	1.89556	0.0580179	0.256422
ENSMUSG00000056854	Pou3f4	572.374	0.350112	0.0760275	4.60507	4.12323e-06	8.80519e-05	572.374	-0.0833838	0.0777658	-1.07224	0.283612	0.744569	572.374	0.266728	0.0782965	3.40665	0.000657664	0.0170705
ENSMUSG00000035696	Rnf38	4612.23	0.245656	0.053368	4.60307	4.16318e-06	8.88159e-05	4612.23	-0.110936	0.0550549	-2.01501	0.0439037	0.345397	4612.23	0.13472	0.0551503	2.44278	0.0145745	0.116525
ENSMUSG00000005981	Trap1	7880.58	0.13854	0.0300989	4.60281	4.1682e-06	8.8834e-05	7880.58	-0.0931969	0.0311572	-2.99119	0.00277897	0.0700445	7880.58	0.0453428	0.0312382	1.45152	0.146635	0.414106
ENSMUSG00000053897	Slc39a8	618.116	0.337879	0.0734523	4.59998	4.2253e-06	8.99609e-05	618.116	-0.0681695	0.0751865	-0.906672	0.36458	0.805213	618.116	0.26971	0.0757135	3.56224	0.000367703	0.0116382
ENSMUSG00000053963	Stum	2304.62	-0.478343	0.104005	-4.59923	4.24056e-06	9.01955e-05	2304.62	0.00777379	0.105659	0.0735745	0.941349	0.990288	2304.62	-0.470569	0.105628	-4.45498	8.39017e-06	0.000893897
ENSMUSG00000050947	Amigo1	8701.46	-0.192315	0.0418214	-4.59848	4.25588e-06	9.04089e-05	8701.46	0.0553342	0.0432821	1.27845	0.20109	0.663896	8701.46	-0.136981	0.0432642	-3.16614	0.00154476	0.0290715
ENSMUSG00000057967	Fgf18	448.197	-0.301702	0.0656114	-4.59832	4.25908e-06	9.04089e-05	448.197	0.2455	0.0676572	3.62858	0.000284986	0.0139811	448.197	-0.0562027	0.0672349	-0.835916	0.403202	0.686612
ENSMUSG00000046873	Mbtps2	2660.65	0.16213	0.0352649	4.5975	4.2759e-06	9.06438e-05	2660.65	0.00638666	0.0363454	0.175721	0.860513	0.976914	2660.65	0.168517	0.0365668	4.60847	4.0564e-06	0.000524335
ENSMUSG00000093577	Gm20632	130.577	0.480938	0.104612	4.59737	4.27866e-06	9.06438e-05	130.577	-0.251367	0.105853	-2.37469	0.0175638	0.212848	130.577	0.229572	0.106678	2.15202	0.0313961	0.181839
ENSMUSG00000037475	Thoc2	4603.82	0.278804	0.060657	4.59641	4.29841e-06	9.09717e-05	4603.82	-0.0738888	0.0624847	-1.18251	0.237003	0.700024	4603.82	0.204915	0.062572	3.27487	0.0010571	0.022977
ENSMUSG00000021265	Slc25a29	1073.56	-0.265001	0.0576665	-4.5954	4.31926e-06	9.11951e-05	1073.56	0.0713246	0.0597153	1.19441	0.232317	0.696934	1073.56	-0.193676	0.0595464	-3.25252	0.00114385	0.0242147
ENSMUSG00000028730	Cfap57	161.893	-0.452109	0.0983857	-4.59527	4.32182e-06	9.11951e-05	161.893	0.217962	0.100641	2.16574	0.0303309	0.288875	161.893	-0.234147	0.100039	-2.34056	0.0192548	0.138019
ENSMUSG00000089809	A930011G23Rik	2859.78	-0.302068	0.0657343	-4.59529	4.32146e-06	9.11951e-05	2859.78	0.142706	0.0677491	2.10638	0.035171	0.309642	2859.78	-0.159363	0.0676867	-2.35442	0.0185518	0.135318
ENSMUSG00000020483	Dynll2	78605.8	-0.174823	0.0380564	-4.59379	4.35262e-06	9.16633e-05	78605.8	0.0747288	0.0393749	1.89788	0.0577121	0.395756	78605.8	-0.100094	0.0393729	-2.54222	0.0110152	0.0991981
ENSMUSG00000095253	Zfp799	2159.58	0.247463	0.0538668	4.59398	4.34867e-06	9.16633e-05	2159.58	-0.0479126	0.0554753	-0.863675	0.387767	0.818591	2159.58	0.19955	0.0556791	3.58394	0.000338451	0.0108891
ENSMUSG00000021071	Trim9	8571.47	-0.220605	0.0480252	-4.59352	4.35842e-06	9.16947e-05	8571.47	0.132491	0.0496379	2.66916	0.00760418	0.133006	8571.47	-0.0881133	0.0496174	-1.77585	0.0757569	0.293969
ENSMUSG00000022323	Rida	5542.62	-0.364589	0.0793848	-4.59268	4.37589e-06	9.19715e-05	5542.62	0.327684	0.0814597	4.02265	5.75468e-05	0.00417877	5542.62	-0.0369048	0.0814306	-0.453206	0.6504	0.846011
ENSMUSG00000057594	Arl16	2411.56	-0.204341	0.0445129	-4.59061	4.41954e-06	9.27972e-05	2411.56	0.0134225	0.0461628	0.290765	0.771231	0.959725	2411.56	-0.190919	0.0460929	-4.14205	3.44218e-05	0.00233841
ENSMUSG00000023017	Asic1	6571.18	-0.196577	0.0428237	-4.59037	4.42458e-06	9.28116e-05	6571.18	0.148012	0.0442966	3.34139	0.000833615	0.0299692	6571.18	-0.0485647	0.0442723	-1.09696	0.272661	0.565419
ENSMUSG00000032615	Nt5m	3542.77	-0.195617	0.0426191	-4.58989	4.43474e-06	9.28928e-05	3542.77	0.111676	0.0441173	2.53135	0.0113623	0.165218	3542.77	-0.0839409	0.0440711	-1.90467	0.0568229	0.253518
ENSMUSG00000040272	Accs	786.083	0.252382	0.0549878	4.58978	4.43718e-06	9.28928e-05	786.083	-0.10906	0.0565276	-1.92933	0.0536899	0.383257	786.083	0.143321	0.0570737	2.51116	0.0120334	0.104135
ENSMUSG00000054679	Srsf12	1675.34	0.280577	0.0611412	4.589	4.45369e-06	9.31468e-05	1675.34	-0.124644	0.0629401	-1.98036	0.0476626	0.363368	1675.34	0.155933	0.0631774	2.46817	0.0135804	0.111681
ENSMUSG00000001700	Gramd3	1936.85	-0.261607	0.0570202	-4.58796	4.47589e-06	9.35193e-05	1936.85	0.17195	0.0588883	2.91993	0.00350108	0.080688	1936.85	-0.0896571	0.0587938	-1.52494	0.127274	0.384783
ENSMUSG00000078670	Fam174b	1488.39	-0.272623	0.05945	-4.58574	4.52378e-06	9.44272e-05	1488.39	0.134858	0.0614285	2.19537	0.0281368	0.276373	1488.39	-0.137764	0.0613093	-2.24703	0.0246378	0.159008
ENSMUSG00000043866	Taf10	3093.08	-0.216698	0.0472692	-4.58435	4.5541e-06	9.49671e-05	3093.08	0.0684502	0.0489242	1.39911	0.161781	0.616106	3093.08	-0.148248	0.0488668	-3.03372	0.00241558	0.0389549
ENSMUSG00000073988	Ttpa	743.77	-0.36222	0.079018	-4.58402	4.56124e-06	9.50229e-05	743.77	0.292844	0.0811577	3.60833	0.000308172	0.0146094	743.77	-0.0693759	0.0809433	-0.857093	0.391394	0.677351
ENSMUSG00000056606	Gm1000	5.37031	0.359582	0.0784557	4.58325	4.57804e-06	9.52797e-05	5.37031	-0.208696	0.0767995	-2.71742	0.00657931	NA	5.37031	0.150886	0.0756309	1.99503	0.0460398	NA
ENSMUSG00000021072	Tmx1	5075.3	0.230513	0.0503428	4.57888	4.67471e-06	9.70582e-05	5075.3	-0.0977031	0.0519619	-1.88028	0.0600696	0.40317	5075.3	0.13281	0.0520536	2.55142	0.0107286	0.0977003
ENSMUSG00000030386	Zfp606	1659.22	0.200517	0.0437912	4.57894	4.67349e-06	9.70582e-05	1659.22	-0.0652446	0.0451516	-1.44501	0.148455	0.594067	1659.22	0.135272	0.045464	2.97538	0.00292627	0.0443307
ENSMUSG00000036427	Gpi1	58169.9	0.147497	0.0322133	4.57877	4.67717e-06	9.70582e-05	58169.9	-0.113889	0.033348	-3.41516	0.000637447	0.0252374	58169.9	0.0336084	0.0333587	1.00748	0.313702	0.607736
ENSMUSG00000026185	Igfbp5	8157.54	-0.536412	0.117193	-4.57719	4.71272e-06	9.76603e-05	8157.54	0.261914	0.11712	2.23629	0.0253327	0.261894	8157.54	-0.274498	0.11712	-2.34374	0.0190913	0.137297
ENSMUSG00000101013	A630072M18Rik	409.818	0.292648	0.0639378	4.57707	4.71536e-06	9.76603e-05	409.818	-0.120952	0.0654566	-1.84782	0.0646278	0.416417	409.818	0.171696	0.0663613	2.58728	0.00967362	0.0916456
ENSMUSG00000060716	Plekhh1	12111.3	-0.238972	0.0522181	-4.57643	4.72987e-06	9.78655e-05	12111.3	0.0948027	0.0539346	1.75774	0.0787925	0.455265	12111.3	-0.14417	0.0539201	-2.67376	0.00750057	0.0780355
ENSMUSG00000097237	Gm26519	91.4401	-0.481102	0.105155	-4.57516	4.75856e-06	9.83636e-05	91.4401	0.241608	0.107233	2.25312	0.0242516	0.256076	91.4401	-0.239493	0.106479	-2.2492	0.0245	0.158433
ENSMUSG00000017485	Top2b	7744.62	0.210984	0.0461208	4.57459	4.77147e-06	9.85348e-05	7744.62	-0.0331609	0.0476324	-0.696183	0.486314	0.864901	7744.62	0.177823	0.0476986	3.72806	0.00019296	0.00738912
ENSMUSG00000027386	Fbln7	304.091	-0.392173	0.0857734	-4.5722	4.82629e-06	9.95702e-05	304.091	0.305215	0.0879604	3.46991	0.000520632	0.021851	304.091	-0.0869584	0.0874852	-0.993978	0.320234	0.614317
ENSMUSG00000097177	9330159M07Rik	482.028	0.339492	0.0742839	4.5702	4.87259e-06	0.000100428	482.028	-0.0852352	0.0759216	-1.12267	0.261576	0.725458	482.028	0.254257	0.076563	3.32089	0.000897314	0.0206308
ENSMUSG00000040435	Ppp1r15a	1396.81	0.279284	0.0611219	4.5693	4.89367e-06	0.000100765	1396.81	-0.118483	0.062894	-1.88385	0.0595853	0.401714	1396.81	0.160801	0.0631753	2.54531	0.010918	0.0987784
ENSMUSG00000040396	Abhd13	3131.83	0.202354	0.0442886	4.569	4.90063e-06	0.000100811	3131.83	-0.0320374	0.0456931	-0.701142	0.483214	0.863594	3131.83	0.170317	0.0458569	3.7141	0.000203928	0.00763094
ENSMUSG00000030170	Wnt5b	255.125	-0.405504	0.088756	-4.56875	4.90644e-06	0.000100833	255.125	0.0624265	0.0913841	0.683123	0.494529	0.869382	255.125	-0.343078	0.0908857	-3.77482	0.000160121	0.0064689
ENSMUSG00000071856	Mcc	1740.41	0.291293	0.0637652	4.56821	4.91898e-06	0.000100993	1740.41	0.0932384	0.065466	1.42423	0.154381	0.603635	1740.41	0.384531	0.0656933	5.85343	4.81524e-09	2.89493e-06
ENSMUSG00000027115	Kif18a	137.083	0.407684	0.0892677	4.56698	4.94805e-06	0.000101492	137.083	-0.204627	0.0906733	-2.25675	0.0240236	0.25455	137.083	0.203056	0.0922007	2.20233	0.027642	0.169735
ENSMUSG00000054459	Vsnl1	60272.4	-0.277385	0.0607504	-4.56597	4.97192e-06	0.000101884	60272.4	0.0793018	0.0626295	1.2662	0.20544	0.669462	60272.4	-0.198083	0.0626265	-3.16292	0.00156193	0.0292535
ENSMUSG00000031129	Slc9a9	1508.2	0.179777	0.0393944	4.56352	5.03033e-06	0.000102784	1508.2	-0.0952422	0.0406851	-2.34096	0.0192343	0.223895	1508.2	0.0845348	0.0410515	2.05924	0.0394715	0.207155
ENSMUSG00000048038	Ccdc187	1658.71	-0.283268	0.062067	-4.56391	5.02102e-06	0.000102784	1658.71	0.0621653	0.0640998	0.96982	0.332136	0.786488	1658.71	-0.221103	0.0639864	-3.45547	0.000549334	0.0151526
ENSMUSG00000111394	RP23-320D23.6	1918.46	0.266313	0.0583546	4.56371	5.02586e-06	0.000102784	1918.46	-0.199116	0.0601597	-3.30978	0.000933679	0.0329834	1918.46	0.0671975	0.0603687	1.11312	0.265658	0.560191
ENSMUSG00000031349	Nsdhl	3455.73	-0.245543	0.053811	-4.56305	5.04156e-06	0.000102816	3455.73	0.083	0.0556169	1.49235	0.135607	0.57588	3455.73	-0.162543	0.0555662	-2.92521	0.00344228	0.0488051
ENSMUSG00000042429	Adora1	17946.1	-0.197261	0.0432283	-4.56323	5.03718e-06	0.000102816	17946.1	0.164746	0.0446988	3.68569	0.000228085	0.0118572	17946.1	-0.032515	0.0446899	-0.72757	0.466877	0.734978
ENSMUSG00000022103	Gfra2	1771.24	-0.297002	0.0650947	-4.56262	5.0519e-06	0.000102928	1771.24	0.14482	0.0671404	2.15698	0.0310074	0.29183	1771.24	-0.152182	0.0670423	-2.26994	0.023211	0.153929
ENSMUSG00000000632	Sez6	6371.72	-0.255316	0.0559959	-4.55954	5.12662e-06	0.000104351	6371.72	0.132987	0.0578062	2.30056	0.0214165	0.237251	6371.72	-0.122329	0.0577785	-2.11721	0.0342423	0.19146
ENSMUSG00000038371	Sbf2	4749.76	0.206221	0.0453216	4.55016	5.36046e-06	0.000109006	4749.76	-0.0876016	0.0468121	-1.87135	0.0612972	0.406552	4749.76	0.118619	0.0469187	2.52819	0.0114653	0.101315
ENSMUSG00000034795	Ccdc122	320.389	0.358646	0.0788875	4.54629	5.45991e-06	0.000110923	320.389	-0.228476	0.0807448	-2.8296	0.00466059	0.0977157	320.389	0.13017	0.0815933	1.59535	0.110634	0.358516
ENSMUSG00000028931	Kcnab2	41652	-0.248069	0.0545819	-4.5449	5.49617e-06	0.000111553	41652	0.0939748	0.0563377	1.66806	0.0953035	0.495739	41652	-0.154094	0.0563333	-2.7354	0.00623037	0.0691763
ENSMUSG00000063445	Nmral1	2224.87	-0.287417	0.0632509	-4.54408	5.51767e-06	0.000111883	2224.87	0.0430121	0.0653007	0.658678	0.510102	0.873683	2224.87	-0.244405	0.0652247	-3.74712	0.000178874	0.00702496
ENSMUSG00000027429	Sec23b	5200.73	0.158427	0.0348749	4.54271	5.55355e-06	0.000112503	5200.73	-0.0822435	0.0360679	-2.28024	0.0225936	0.24551	5200.73	0.0761832	0.0361803	2.10565	0.0352345	0.194829
ENSMUSG00000029605	Oas1b	136.24	0.490728	0.108038	4.54216	5.56796e-06	0.000112688	136.24	-0.0918621	0.108957	-0.843102	0.399172	0.824372	136.24	0.398866	0.109593	3.6395	0.000273166	0.00944209
ENSMUSG00000022292	Rrm2b	4366.38	0.280248	0.0617283	4.54003	5.62474e-06	0.000113729	4366.38	-0.104244	0.0635816	-1.63954	0.101101	0.510636	4366.38	0.176003	0.0636704	2.76429	0.00570473	0.0653103
ENSMUSG00000032452	Clstn2	5225.34	-0.43577	0.0960149	-4.53857	5.66374e-06	0.000114409	5225.34	0.157164	0.0979277	1.6049	0.108516	0.527359	5225.34	-0.278606	0.0979074	-2.84561	0.00443266	0.056486
ENSMUSG00000034422	Parp14	567.232	0.420701	0.0927146	4.53759	5.69001e-06	0.00011483	567.232	-0.0638372	0.0944401	-0.675955	0.499069	0.871492	567.232	0.356864	0.0947825	3.76508	0.000166495	0.00665368
ENSMUSG00000000791	Il12rb1	180.578	0.438977	0.0968192	4.53399	5.788e-06	0.00011663	180.578	-0.36697	0.0986404	-3.72028	0.000199004	0.0107739	180.578	0.0720078	0.0994952	0.723731	0.469231	0.737314
ENSMUSG00000059772	Slx1b	1577.57	0.176726	0.0389787	4.53391	5.79016e-06	0.00011663	1577.57	-0.108671	0.0402575	-2.6994	0.00694654	0.125113	1577.57	0.068055	0.0405992	1.67626	0.0936865	0.328467
ENSMUSG00000010358	Ifi35	421.416	0.372686	0.0822173	4.53294	5.81683e-06	0.000117057	421.416	-0.151497	0.084	-1.80353	0.0713048	0.434639	421.416	0.221189	0.0846077	2.61429	0.00894124	0.0871665
ENSMUSG00000035735	Dagla	3418.32	-0.246292	0.0543373	-4.53264	5.82505e-06	0.000117112	3418.32	0.106635	0.0561381	1.89951	0.0574977	0.395397	3418.32	-0.139657	0.0560848	-2.4901	0.0127706	0.107961
ENSMUSG00000029352	Crybb3	58.1893	0.498585	0.110064	4.52996	5.8994e-06	0.000118494	58.1893	-0.290366	0.110874	-2.61887	0.00882204	0.144704	58.1893	0.208219	0.112009	1.85894	0.063035	0.265936
ENSMUSG00000001270	Ckb	112145	-0.25017	0.0552409	-4.52871	5.93453e-06	0.000119088	112145	0.124051	0.057008	2.17602	0.0295537	0.284138	112145	-0.126119	0.0570065	-2.21237	0.0269413	0.167563
ENSMUSG00000045655	Fam216b	211.81	-0.526901	0.116376	-4.52756	5.96676e-06	0.000119622	211.81	0.278863	0.116753	2.38848	0.0169182	0.207915	211.81	-0.248038	0.116703	-2.12538	0.0335553	0.189688
ENSMUSG00000060301	2610008E11Rik	2226.91	0.20791	0.0459412	4.52557	6.02326e-06	0.000120641	2226.91	-0.0917162	0.0474183	-1.9342	0.053089	0.381188	2226.91	0.116194	0.0476434	2.43883	0.014735	0.117404
ENSMUSG00000038550	Ciart	1013.09	-0.327316	0.0723465	-4.52428	6.06022e-06	0.000121267	1013.09	0.161222	0.0745195	2.16348	0.0305042	0.289221	1013.09	-0.166094	0.0743558	-2.23378	0.0254978	0.162143
ENSMUSG00000033308	Dpyd	1013.12	0.29907	0.066148	4.52122	6.14834e-06	0.000122915	1013.12	-0.0873404	0.0679269	-1.2858	0.198513	0.661434	1013.12	0.211729	0.0682837	3.10073	0.00193043	0.0333666
ENSMUSG00000020130	Tbc1d15	3610.57	0.186335	0.0412343	4.51893	6.21541e-06	0.000124139	3610.57	-0.0682754	0.0425903	-1.60307	0.108919	0.527929	3610.57	0.118059	0.0427374	2.76244	0.00573719	0.0653866
ENSMUSG00000042632	Pla2g6	1938.53	-0.19542	0.0432471	-4.51868	6.22271e-06	0.000124169	1938.53	0.04368	0.044869	0.9735	0.330305	0.785016	1938.53	-0.15174	0.0447869	-3.38804	0.000703942	0.0177347
ENSMUSG00000022964	Tmem50b	11197.1	-0.150604	0.0333399	-4.51722	6.26581e-06	0.000124795	11197.1	0.110692	0.0345221	3.2064	0.00134407	0.0420429	11197.1	-0.039912	0.034512	-1.15647	0.24749	0.537767
ENSMUSG00000090071	Cdk5r2	6611.55	-0.215434	0.0476906	-4.51732	6.26277e-06	0.000124795	6611.55	0.10459	0.0493046	2.1213	0.033897	0.303822	6611.55	-0.110844	0.0492785	-2.24934	0.0244911	0.158433
ENSMUSG00000021012	Zc3h14	6696.13	0.137175	0.030376	4.5159	6.30479e-06	0.000125454	6696.13	-0.0635325	0.0314367	-2.02097	0.0432831	0.343717	6696.13	0.0736423	0.0315344	2.3353	0.0195276	0.139003
ENSMUSG00000039546	Ajap1	1892.95	-0.401232	0.0888744	-4.51459	6.3438e-06	0.000126112	1892.95	0.0524288	0.0909859	0.576229	0.56446	0.893748	1892.95	-0.348803	0.0909204	-3.83636	0.000124872	0.00554587
ENSMUSG00000026764	Kif5c	60432.3	-0.262797	0.0582243	-4.51353	6.37586e-06	0.000126631	60432.3	0.233419	0.0600525	3.88691	0.000101527	0.00654168	60432.3	-0.029378	0.0600496	-0.489229	0.624679	0.833234
ENSMUSG00000015087	Rabl6	10515.7	-0.150302	0.0333025	-4.51323	6.38486e-06	0.000126692	10515.7	0.0671766	0.0344967	1.94733	0.0514947	0.375234	10515.7	-0.0831253	0.0344865	-2.41038	0.0159361	0.123738
ENSMUSG00000041362	Shtn1	5452.6	-0.168633	0.0373663	-4.51297	6.39264e-06	0.000126728	5452.6	0.041458	0.0387329	1.07036	0.284459	0.745748	5452.6	-0.127175	0.038712	-3.28516	0.00101925	0.0223786
ENSMUSG00000079509	Zfx	2257.82	0.219418	0.0486491	4.51023	6.47582e-06	0.000128257	2257.82	-0.0551833	0.0501611	-1.10012	0.271279	0.735629	2257.82	0.164235	0.0503738	3.26033	0.00111284	0.0237385
ENSMUSG00000034923	Ly6g6f	146.488	-0.445132	0.0987793	-4.50633	6.59597e-06	0.000130516	146.488	0.0756016	0.101331	0.746086	0.455616	0.850399	146.488	-0.36953	0.100719	-3.66891	0.00024359	0.00868241
ENSMUSG00000012640	Zfp715	2569.93	0.184284	0.0408979	4.50595	6.60773e-06	0.000130627	2569.93	-0.0587719	0.0422139	-1.39224	0.16385	0.617964	2569.93	0.125512	0.0424208	2.95874	0.00308899	0.0458342
ENSMUSG00000025871	4833439L19Rik	12693.1	-0.158011	0.0350737	-4.50512	6.63344e-06	0.000131013	12693.1	0.0828262	0.0363171	2.28064	0.0225697	0.245397	12693.1	-0.0751851	0.0363081	-2.07076	0.0383817	0.204356
ENSMUSG00000041891	Lman1	3566.09	0.198397	0.0440406	4.50486	6.64163e-06	0.000131054	3566.09	-0.0542245	0.0454658	-1.19264	0.233009	0.696934	3566.09	0.144172	0.045609	3.16105	0.00157203	0.0293334
ENSMUSG00000020811	Wscd1	13835.3	-0.175152	0.038924	-4.49985	6.80022e-06	0.000134059	13835.3	0.0786922	0.040285	1.95339	0.0507736	0.374245	13835.3	-0.0964599	0.0402756	-2.395	0.0166205	0.126879
ENSMUSG00000109695	Gm31166	730.997	-0.281828	0.0626476	-4.49862	6.8395e-06	0.000134709	730.997	0.186023	0.0647285	2.8739	0.00405443	0.0892274	730.997	-0.0958047	0.0644914	-1.48554	0.1374	0.400491
ENSMUSG00000022848	Dirc2	6827.94	-0.143347	0.0318694	-4.49793	6.8617e-06	0.000135021	6827.94	0.08959	0.033022	2.71304	0.00666685	0.122486	6827.94	-0.0537566	0.0330081	-1.62859	0.1034	0.346011
ENSMUSG00000022911	Arl13b	1108.29	0.194379	0.0432212	4.49731	6.88185e-06	0.000135292	1108.29	-0.0168462	0.0444237	-0.379216	0.704528	0.936249	1108.29	0.177533	0.0448937	3.95452	7.66884e-05	0.00402056
ENSMUSG00000000295	Hddc2	1203.99	-0.275779	0.0613406	-4.49586	6.92882e-06	0.00013609	1203.99	0.0858967	0.0634197	1.35442	0.175604	0.631792	1203.99	-0.189882	0.0632774	-3.00079	0.00269282	0.0418445
ENSMUSG00000023828	Slc22a3	212.017	-0.526616	0.117148	-4.49531	6.94682e-06	0.000136318	212.017	0.295811	0.116866	2.5312	0.0113672	0.165218	212.017	-0.230804	0.116883	-1.97466	0.0483073	0.230901
ENSMUSG00000003949	Hlf	6903.3	-0.327494	0.0729233	-4.49094	7.09108e-06	0.000138893	6903.3	0.208525	0.0749771	2.78119	0.00541606	0.107943	6903.3	-0.118968	0.0749534	-1.58723	0.11246	0.361457
ENSMUSG00000027327	1700037H04Rik	4169.14	-0.25438	0.0566417	-4.49105	7.08732e-06	0.000138893	4169.14	0.0689217	0.0585001	1.17815	0.238738	0.701854	4169.14	-0.185459	0.0584592	-3.17245	0.0015116	0.0286615
ENSMUSG00000020577	Tspan13	8592.15	-0.170192	0.0379084	-4.48956	7.13716e-06	0.000139667	8592.15	0.0652302	0.0392528	1.6618	0.0965538	0.497421	8592.15	-0.104962	0.0392379	-2.67501	0.0074728	0.0779546
ENSMUSG00000022122	Ednrb	6722.84	-0.392399	0.0874441	-4.48742	7.20901e-06	0.000140943	6722.84	0.264891	0.0894944	2.95986	0.00307776	0.0743988	6722.84	-0.127508	0.0894749	-1.42507	0.154138	0.424899
ENSMUSG00000021686	Ap3b1	3548.45	0.149131	0.0332478	4.48543	7.27674e-06	0.000142137	3548.45	-0.0623088	0.0343658	-1.8131	0.0698159	0.430765	3548.45	0.0868219	0.034534	2.5141	0.0119337	0.103548
ENSMUSG00000045667	Smtnl2	296.459	-0.401049	0.089446	-4.4837	7.33615e-06	0.000143166	296.459	0.179976	0.091802	1.96048	0.0499395	0.371664	296.459	-0.221073	0.0913846	-2.41914	0.0155571	0.121424
ENSMUSG00000044060	A830010M20Rik	952.741	0.275977	0.0615848	4.48125	7.42073e-06	0.000144684	952.741	-0.0154192	0.0631895	-0.244015	0.807219	0.96822	952.741	0.260557	0.0636026	4.09665	4.19174e-05	0.00268837
ENSMUSG00000055409	Nell1	3737.57	-0.389311	0.0868952	-4.48024	7.4559e-06	0.000145236	3737.57	0.132908	0.0889738	1.49378	0.135232	0.574823	3737.57	-0.256404	0.0889386	-2.88293	0.00393998	0.0531821
ENSMUSG00000000738	Spg7	4920.88	0.200286	0.0447343	4.47725	7.56123e-06	0.000147019	4920.88	-0.145299	0.0462281	-3.14309	0.00167173	0.0491028	4920.88	0.0549872	0.0463267	1.18694	0.23525	0.524111
ENSMUSG00000003872	Lin7b	2087.57	-0.298646	0.0667013	-4.47736	7.55712e-06	0.000147019	2087.57	0.0209726	0.0687977	0.304845	0.760484	0.955153	2087.57	-0.277673	0.0687153	-4.04092	5.32411e-05	0.00307991
ENSMUSG00000024339	Tap2	1561.96	0.236786	0.052908	4.47544	7.62544e-06	0.000148133	1561.96	-0.113183	0.0545217	-2.07592	0.0379016	0.323002	1561.96	0.123604	0.0547993	2.25558	0.0240972	0.157158
ENSMUSG00000032116	Stt3a	4267.47	0.159762	0.0357069	4.47424	7.66818e-06	0.000148827	4267.47	-0.047835	0.0368963	-1.29647	0.194813	0.656164	4267.47	0.111927	0.03703	3.02259	0.00250621	0.0399193
ENSMUSG00000050368	Hoxd10	10.069	0.281995	0.0630353	4.47361	7.69101e-06	0.000149134	10.069	-0.199465	0.0612781	-3.25508	0.00113361	NA	10.069	0.0825304	0.0610012	1.35293	0.176078	0.456175
ENSMUSG00000035790	Cep19	3569.3	-0.142417	0.03185	-4.47148	7.76787e-06	0.000150488	3569.3	0.0704872	0.0330477	2.13289	0.0329334	0.299825	3569.3	-0.0719293	0.0330229	-2.17816	0.0293938	0.175086
ENSMUSG00000066415	Msl2	4167.95	0.159348	0.0356444	4.47051	7.80333e-06	0.0001509	4167.95	-0.0362091	0.03683	-0.983142	0.325538	0.780325	4167.95	0.123139	0.0369699	3.3308	0.000865958	0.0201235
ENSMUSG00000070337	Gpr179	489.133	0.464933	0.103996	4.47067	7.7975e-06	0.0001509	489.133	-0.0274506	0.10542	-0.260392	0.794562	0.965359	489.133	0.437482	0.105659	4.1405	3.46546e-05	0.00234265
ENSMUSG00000023885	Thbs2	1966.83	0.316002	0.0706948	4.46995	7.82389e-06	0.000150904	1966.83	-0.0589803	0.0726117	-0.81227	0.416637	0.834178	1966.83	0.257022	0.072782	3.53139	0.000413384	0.012725
ENSMUSG00000026390	Marco	10.3218	-0.437824	0.0979405	-4.4703	7.81099e-06	0.000150904	10.3218	0.144906	0.0952374	1.52152	0.128129	NA	10.3218	-0.292918	0.0960758	-3.04882	0.00229741	0.0376409
ENSMUSG00000098758	7630403G23Rik	7.78735	-0.430172	0.0962369	-4.46992	7.82482e-06	0.000150904	7.78735	0.0839009	0.093113	0.901065	0.367554	NA	7.78735	-0.346271	0.0941441	-3.67809	0.000234984	NA
ENSMUSG00000074575	Kcng1	1146.14	-0.470056	0.105171	-4.46945	7.84214e-06	0.000151101	1146.14	0.0470964	0.103479	0.455131	0.649015	0.920427	1146.14	-0.42296	0.103488	-4.08702	4.36943e-05	0.0027271
ENSMUSG00000020719	Ddx5	62536	0.200947	0.044974	4.46807	7.89292e-06	0.000151942	62536	-0.0992174	0.0464855	-2.13437	0.0328123	0.299391	62536	0.101729	0.0464935	2.18803	0.0286672	0.172715
ENSMUSG00000073491	Ifi213	40.067	0.523298	0.117158	4.46658	7.94798e-06	0.000152864	40.067	0.10454	0.117095	0.892773	0.371979	0.809369	40.067	0.627837	0.116961	5.36791	7.96538e-08	2.6776e-05
ENSMUSG00000104394	Gm37254	174.787	-0.422042	0.0944986	-4.46611	7.96528e-06	0.000153058	174.787	0.252893	0.096778	2.61312	0.00897198	0.145171	174.787	-0.169149	0.0961539	-1.75915	0.0785518	0.299477
ENSMUSG00000018199	Trove2	6362.8	0.277204	0.0620824	4.46509	8.00333e-06	0.000153651	6362.8	-0.0270906	0.0639406	-0.423684	0.671797	0.928502	6362.8	0.250113	0.0640015	3.90792	9.30925e-05	0.00462169
ENSMUSG00000000732	Icosl	666.378	-0.387486	0.0867995	-4.46415	8.03882e-06	0.000154193	666.378	0.186956	0.0890036	2.10055	0.0356806	0.311696	666.378	-0.200529	0.088808	-2.25801	0.023945	0.15643
ENSMUSG00000028382	Ptbp3	2002.98	0.215932	0.0483773	4.46351	8.06295e-06	0.000154378	2002.98	-0.109824	0.0499219	-2.19991	0.0278134	0.275112	2002.98	0.106109	0.0501587	2.11545	0.0343912	0.191908
ENSMUSG00000034120	Srsf2	13091.3	0.186946	0.0418828	4.46355	8.0613e-06	0.000154378	13091.3	-0.119241	0.0433028	-2.75364	0.00589358	0.113882	13091.3	0.0677053	0.0433416	1.56213	0.118257	0.370924
ENSMUSG00000030557	Mef2a	8135.97	0.193025	0.0432504	4.46297	8.08319e-06	0.000154626	8135.97	0.00995245	0.044676	0.222769	0.823715	0.97233	8135.97	0.202978	0.0447413	4.5367	5.71417e-06	0.000675446
ENSMUSG00000036854	Hspb6	1072.92	0.369205	0.0827541	4.46147	8.1398e-06	0.000155569	1072.92	-0.127875	0.0847049	-1.50965	0.131132	0.568794	1072.92	0.24133	0.084941	2.84115	0.00449507	0.0570576
ENSMUSG00000052133	Sema5b	1068.44	-0.398651	0.0893632	-4.46102	8.15696e-06	0.000155758	1068.44	0.103861	0.0915069	1.13501	0.25637	0.719748	1068.44	-0.29479	0.0913921	-3.22555	0.00125732	0.025886
ENSMUSG00000025875	Tspan17	4067.79	-0.201518	0.045182	-4.46013	8.19105e-06	0.000156269	4067.79	0.0848206	0.0467569	1.81408	0.069666	0.430537	4067.79	-0.116697	0.0467179	-2.49791	0.0124929	0.106551
ENSMUSG00000025962	Fastkd2	2707.62	-0.167471	0.0375564	-4.45919	8.22688e-06	0.000156812	2707.62	0.118475	0.0389071	3.04507	0.00232626	0.0627588	2707.62	-0.0489964	0.0388582	-1.2609	0.207344	0.494385
ENSMUSG00000070858	Gm1673	1274.74	-0.318738	0.0714981	-4.458	8.27291e-06	0.000157548	1274.74	0.105069	0.0736406	1.42678	0.153643	0.602165	1274.74	-0.213669	0.0735016	-2.907	0.00364911	0.0504707
ENSMUSG00000053279	Aldh1a1	20602	-0.393127	0.0882139	-4.45652	8.33013e-06	0.000158496	20602	0.423433	0.0902457	4.692	2.70545e-06	0.000386773	20602	0.0303062	0.0902393	0.335842	0.73699	0.892213
ENSMUSG00000021573	Tppp	39091.8	-0.270147	0.0606226	-4.45622	8.34189e-06	0.000158578	39091.8	0.221344	0.0624975	3.54165	0.000397633	0.0175756	39091.8	-0.0488029	0.0624931	-0.780933	0.434842	0.711261
ENSMUSG00000038072	Galnt11	3791.27	0.129061	0.0289683	4.45524	8.37991e-06	0.000159159	3791.27	-0.00171839	0.0299106	-0.0574508	0.954186	0.993142	3791.27	0.127342	0.0300836	4.23295	2.30648e-05	0.00179424
ENSMUSG00000031872	Bean1	1691.55	-0.314652	0.0706352	-4.45461	8.40475e-06	0.000159488	1691.55	0.0827187	0.0727686	1.13674	0.255649	0.719362	1691.55	-0.231933	0.0726705	-3.19158	0.00141499	0.027641
ENSMUSG00000020892	Aloxe3	347.172	0.439536	0.0987147	4.45259	8.48391e-06	0.000160847	347.172	-0.154139	0.100316	-1.53653	0.124408	0.559354	347.172	0.285397	0.100747	2.83281	0.00461402	0.057786
ENSMUSG00000020205	Phlda1	915.443	-0.267484	0.0601086	-4.45002	8.58629e-06	0.000162643	915.443	0.102333	0.0621865	1.64559	0.0998489	0.506714	915.443	-0.165151	0.0619968	-2.66386	0.00772487	0.0795205
ENSMUSG00000025716	Myo3a	6.49273	-0.349371	0.0785453	-4.44801	8.66685e-06	0.000164023	6.49273	0.00893592	0.0757075	0.118032	0.906042	NA	6.49273	-0.340435	0.0762471	-4.46489	8.01116e-06	NA
ENSMUSG00000044807	Zfp354c	3834.43	0.221612	0.0498323	4.44715	8.70162e-06	0.000164535	3834.43	-0.0683023	0.0514199	-1.32833	0.184071	0.643913	3834.43	0.153309	0.0515411	2.97451	0.00293458	0.0443844
ENSMUSG00000005718	Tfap4	423.445	0.291973	0.0656629	4.44654	8.72643e-06	0.000164857	423.445	-0.0526291	0.0670971	-0.784373	0.432821	0.84112	423.445	0.239344	0.0679492	3.52239	0.000427672	0.0129678
ENSMUSG00000002633	Shh	422.556	-0.330545	0.0743516	-4.44571	8.7603e-06	0.000165351	422.556	0.176677	0.0766397	2.30529	0.0211504	0.235851	422.556	-0.153869	0.0762469	-2.01803	0.0435877	0.219577
ENSMUSG00000032724	Abtb2	2831.57	-0.309136	0.0695611	-4.4441	8.82611e-06	0.000166445	2831.57	0.0874157	0.071635	1.22029	0.222354	0.686957	2831.57	-0.221721	0.0715757	-3.09771	0.00195022	0.0335703
ENSMUSG00000032515	Csrnp1	560.003	0.351964	0.0792209	4.44282	8.87866e-06	0.000167288	560.003	-0.232001	0.0811726	-2.85812	0.00426159	0.0916854	560.003	0.119963	0.0816433	1.46936	0.141736	0.406747
ENSMUSG00000025323	Sp4	1883.94	0.305215	0.0687189	4.4415	8.93337e-06	0.00016817	1883.94	-0.10121	0.0706271	-1.43302	0.151852	0.598867	1883.94	0.204005	0.0708071	2.88114	0.00396242	0.0532795
ENSMUSG00000008398	Elk3	880.984	0.276816	0.062361	4.43893	9.04092e-06	0.000169745	880.984	-0.102638	0.064064	-1.60212	0.109128	0.527979	880.984	0.174177	0.064488	2.70093	0.00691467	0.0740744
ENSMUSG00000031563	Wwc2	3399.96	0.176207	0.0396925	4.43929	9.02566e-06	0.000169745	3399.96	-0.036984	0.0409823	-0.902437	0.366825	0.80622	3399.96	0.139223	0.041141	3.38404	0.000714287	0.0178773
ENSMUSG00000035365	Parpbp	60.5832	0.507612	0.114351	4.43905	9.03562e-06	0.000169745	60.5832	-0.276466	0.114894	-2.40628	0.0161161	0.202657	60.5832	0.231146	0.11543	2.00248	0.0452327	0.222668
ENSMUSG00000020952	Scfd1	3899.23	0.171193	0.0385703	4.43848	9.05954e-06	0.000169944	3899.23	-0.0763958	0.0398616	-1.91653	0.0552982	0.389343	3899.23	0.0947976	0.0400015	2.36985	0.0177951	0.132119
ENSMUSG00000039770	Ypel5	12791	-0.190171	0.0428484	-4.43824	9.06969e-06	0.000169985	12791	0.0384638	0.0443279	0.867711	0.385553	0.817824	12791	-0.151708	0.0443162	-3.4233	0.000618661	0.0165007
ENSMUSG00000029290	Zfp326	2388.59	0.232149	0.052316	4.43744	9.10338e-06	0.000170466	2388.59	-0.126463	0.0539615	-2.34358	0.0190996	0.22304	2388.59	0.105686	0.0541431	1.95198	0.0509406	0.237775
ENSMUSG00000046897	Zfp740	9007.73	0.152321	0.0343284	4.43715	9.11563e-06	0.000170546	9007.73	-0.070639	0.0355125	-1.98913	0.0466868	0.358957	9007.73	0.0816816	0.035577	2.29591	0.0216811	0.148053
ENSMUSG00000039252	Lgi2	22460.7	-0.324026	0.0730327	-4.43673	9.13361e-06	0.000170732	22460.7	0.150085	0.0750781	1.99905	0.0456034	0.3536	22460.7	-0.173942	0.0750708	-2.31704	0.0205018	0.142902
ENSMUSG00000024908	Ppp6r3	7117.41	0.154637	0.0348636	4.43548	9.18658e-06	0.000171572	7117.41	-0.0401913	0.0360502	-1.11487	0.264906	0.728981	7117.41	0.114445	0.0361326	3.16737	0.00153823	0.0289766
ENSMUSG00000022476	Polr3h	3227.72	-0.217538	0.0490517	-4.43486	9.21314e-06	0.000171917	3227.72	0.0923733	0.0507367	1.82064	0.0686619	0.428528	3227.72	-0.125164	0.0506851	-2.46945	0.013532	0.111416
ENSMUSG00000033544	Angptl1	104.025	0.482563	0.108873	4.43237	9.32026e-06	0.000173763	104.025	-0.133971	0.109711	-1.22112	0.222039	0.686633	104.025	0.348593	0.110455	3.15597	0.00159963	0.0296895
ENSMUSG00000029106	Add1	26885.5	-0.135169	0.0305036	-4.43124	9.3692e-06	0.000174458	26885.5	0.0793488	0.031591	2.51175	0.0120135	0.170201	26885.5	-0.0558199	0.0315881	-1.76711	0.077209	0.296561
ENSMUSG00000038233	Fam198a	467.145	-0.41039	0.0926151	-4.43113	9.37389e-06	0.000174458	467.145	0.29655	0.0946821	3.13205	0.00173588	0.0505811	467.145	-0.11384	0.0944344	-1.2055	0.228012	0.517158
ENSMUSG00000031812	Map1lc3b	26318.8	-0.17472	0.0394358	-4.43048	9.40233e-06	0.000174834	26318.8	0.0914045	0.0408006	2.24027	0.0250732	0.260542	26318.8	-0.0833151	0.0407955	-2.04227	0.0411252	0.212234
ENSMUSG00000033355	Rtp4	395.792	0.390437	0.0881605	4.42871	9.4797e-06	0.000176119	395.792	-0.028557	0.0897658	-0.318128	0.750388	0.951512	395.792	0.36188	0.0903253	4.00641	6.16479e-05	0.00342607
ENSMUSG00000019837	Gtf3c6	2453.4	0.180148	0.0406982	4.42644	9.58011e-06	0.000177829	2453.4	-0.0259084	0.0419909	-0.617	0.537235	0.882858	2453.4	0.15424	0.0422124	3.6539	0.000258288	0.00913945
ENSMUSG00000043811	Rtn4r	524.732	-0.480808	0.108664	-4.42474	9.65578e-06	0.000179078	524.732	0.261484	0.110056	2.37591	0.0175056	0.212423	524.732	-0.219324	0.109957	-1.99464	0.0460827	0.225147
ENSMUSG00000026361	Cdc73	3973.94	0.184968	0.041805	4.42455	9.66424e-06	0.000179079	3973.94	-0.0839662	0.0431932	-1.94397	0.0518995	0.375974	3973.94	0.101002	0.0433238	2.33133	0.0197359	0.139962
ENSMUSG00000046364	Rpl27a	5082.88	-0.252895	0.0571885	-4.42213	9.77342e-06	0.000180944	5082.88	0.0298933	0.0590582	0.506167	0.612739	0.906981	5082.88	-0.223001	0.0590263	-3.778	0.000158091	0.00642148
ENSMUSG00000022212	Cpne6	6218.01	-0.283498	0.0641237	-4.4211	9.81982e-06	0.000181645	6218.01	0.0492256	0.0660952	0.744769	0.456412	0.850484	6218.01	-0.234272	0.0660677	-3.54594	0.00039122	0.0122058
ENSMUSG00000016921	Srsf6	12844	0.158888	0.0359531	4.41932	9.9014e-06	0.000182995	12844	-0.067056	0.0371921	-1.80297	0.0713937	0.434651	12844	0.0918319	0.0372363	2.46619	0.0136558	0.112017
ENSMUSG00000022951	Rcan1	3993.78	-0.173555	0.0392808	-4.41833	9.94682e-06	0.000183675	3993.78	0.0704503	0.0406957	1.73115	0.0834251	0.466421	3993.78	-0.103105	0.0406619	-2.53567	0.0112232	0.10028
ENSMUSG00000029364	Wsb2	12167.1	-0.158553	0.0359378	-4.41186	1.02486e-05	0.000189084	12167.1	0.0203162	0.037221	0.545825	0.585186	0.899934	12167.1	-0.138237	0.0372118	-3.71486	0.000203315	0.00763094
ENSMUSG00000018500	Adora2b	562.307	-0.417347	0.094632	-4.41021	1.03271e-05	0.000190367	562.307	0.209932	0.0966903	2.17118	0.0299175	0.286479	562.307	-0.207415	0.0965004	-2.14937	0.0316054	0.182311
ENSMUSG00000030754	Copb1	6847.66	0.116624	0.0264467	4.40979	1.03472e-05	0.000190572	6847.66	-0.0530744	0.02737	-1.93914	0.0524837	0.378408	6847.66	0.06355	0.0274683	2.31358	0.0206909	0.143716
ENSMUSG00000038651	Sycp2l	48.5703	0.516241	0.117103	4.40844	1.04116e-05	0.000191593	48.5703	0.030904	0.117111	0.263886	0.791868	0.964868	48.5703	0.547145	0.117164	4.66993	3.01308e-06	0.000425695
ENSMUSG00000089694	Nat8f7	48.9352	-0.486651	0.110415	-4.40749	1.04573e-05	0.000192269	48.9352	0.336464	0.111998	3.0042	0.00266284	0.06815	48.9352	-0.150187	0.111091	-1.35193	0.176397	0.456362
ENSMUSG00000006494	Pdk1	3730.37	0.190356	0.0431956	4.40683	1.04894e-05	0.000192319	3730.37	-0.108849	0.0446355	-2.43861	0.0147438	0.19285	3730.37	0.0815073	0.0447714	1.82052	0.0686794	0.278365
ENSMUSG00000021536	Adcy2	6617.71	-0.28949	0.0656933	-4.40669	1.04962e-05	0.000192319	6617.71	0.112737	0.0676768	1.66581	0.0957504	0.496104	6617.71	-0.176753	0.0676515	-2.6127	0.00898307	0.0873967
ENSMUSG00000026278	Bok	984.873	-0.229004	0.0519638	-4.40698	1.0482e-05	0.000192319	984.873	-0.0813926	0.0541499	-1.5031	0.132814	0.571181	984.873	-0.310396	0.0539883	-5.74933	8.95994e-09	4.47928e-06
ENSMUSG00000041057	Wdr43	2550.44	0.15416	0.0349789	4.40723	1.04702e-05	0.000192319	2550.44	-0.0443368	0.0361171	-1.22759	0.219603	0.683035	2550.44	0.109823	0.0363443	3.02175	0.00251316	0.039961
ENSMUSG00000031683	Lsm6	4674.65	-0.166086	0.0376975	-4.40576	1.05415e-05	0.000192983	4674.65	0.0929039	0.0390465	2.37931	0.0173449	0.211247	4674.65	-0.073182	0.03902	-1.8755	0.060724	0.26172
ENSMUSG00000071337	Tia1	9027.78	0.274778	0.0623706	4.40557	1.05507e-05	0.000192986	9027.78	-0.0858952	0.0642531	-1.33683	0.18128	0.639563	9027.78	0.188883	0.0642944	2.93778	0.00330574	0.0476364
ENSMUSG00000034673	Pbx2	3900.46	-0.151105	0.0343079	-4.40437	1.06094e-05	0.000193711	3900.46	0.00582302	0.0356142	0.163503	0.870123	0.977672	3900.46	-0.145282	0.0355867	-4.08248	4.45585e-05	0.00275796
ENSMUSG00000054863	Fam19a5	9240.76	-0.164701	0.0373957	-4.40429	1.06131e-05	0.000193711	9240.76	0.0714656	0.0387194	1.84573	0.064931	0.417363	9240.76	-0.0932357	0.0387063	-2.4088	0.016005	0.123927
ENSMUSG00000055926	Gm14137	10.0643	-0.469449	0.106591	-4.4042	1.06177e-05	0.000193711	10.0643	0.0901702	0.103762	0.869008	0.384843	NA	10.0643	-0.379279	0.104855	-3.61717	0.000297842	0.0100121
ENSMUSG00000070532	Ccdc190	1513.89	-0.365895	0.0830932	-4.40343	1.06554e-05	0.000194233	1513.89	0.35693	0.0851683	4.19088	2.77873e-05	0.00240985	1513.89	-0.00896464	0.0850736	-0.105375	0.916078	0.971751
ENSMUSG00000029716	Tfr2	391.57	0.3183	0.0722941	4.40285	1.06839e-05	0.000194586	391.57	-0.117093	0.0739541	-1.58332	0.11335	0.537378	391.57	0.201207	0.0747539	2.6916	0.00711108	0.0754735
ENSMUSG00000020435	Osbp2	3275.83	0.199709	0.0453621	4.40256	1.06982e-05	0.00019468	3275.83	-0.0145253	0.0467937	-0.310412	0.756247	0.953765	3275.83	0.185184	0.0469444	3.94476	7.98811e-05	0.00413115
ENSMUSG00000021998	Lcp1	2890.73	0.308917	0.0701852	4.40146	1.07523e-05	0.000195497	2890.73	-0.0125705	0.0721122	-0.174319	0.861615	0.976914	2890.73	0.296347	0.0722273	4.10297	4.07871e-05	0.00264195
ENSMUSG00000075376	Rc3h2	5553.02	0.175776	0.0399443	4.40052	1.07994e-05	0.000196186	5553.02	-0.0329212	0.0412704	-0.797695	0.425047	0.837017	5553.02	0.142855	0.0413672	3.45333	0.000553704	0.015248
ENSMUSG00000072082	Ccnf	135.874	-0.386744	0.0879013	-4.39976	1.08373e-05	0.000196706	135.874	0.103314	0.0909058	1.13649	0.25575	0.719362	135.874	-0.28343	0.0900032	-3.14912	0.00163765	0.0300571
ENSMUSG00000027716	Trpc3	1943.19	-0.360595	0.0819709	-4.39906	1.08719e-05	0.000197167	1943.19	0.128457	0.0841103	1.52725	0.1267	0.562501	1943.19	-0.232138	0.0840372	-2.76233	0.00573909	0.0653866
ENSMUSG00000032038	St3gal4	2427.87	-0.309463	0.0703768	-4.39722	1.09644e-05	0.000198674	2427.87	0.200162	0.0724357	2.7633	0.00572202	0.111747	2427.87	-0.109301	0.0723691	-1.51033	0.13096	0.391163
ENSMUSG00000000627	Sema4f	3792.13	-0.282578	0.0642677	-4.39689	1.09813e-05	0.000198812	3792.13	0.0733217	0.0662613	1.10655	0.268487	0.73305	3792.13	-0.209256	0.0662173	-3.16015	0.00157689	0.0293805
ENSMUSG00000016477	E2f3	1908.24	0.266058	0.0605187	4.39629	1.10115e-05	0.000199189	1908.24	-0.0570603	0.0622689	-0.916353	0.359482	0.802426	1908.24	0.208998	0.062471	3.34551	0.000821304	0.0195728
ENSMUSG00000096146	Kcnj11	3341.92	-0.193777	0.0440842	-4.39562	1.10458e-05	0.000199641	3341.92	0.133566	0.0456104	2.92841	0.00340705	0.0794211	3341.92	-0.0602113	0.0455643	-1.32146	0.186349	0.46796
ENSMUSG00000003436	Dll3	211.001	0.408968	0.0930568	4.39483	1.10862e-05	0.0002002	211.001	-0.11216	0.0944843	-1.18708	0.235198	0.699316	211.001	0.296808	0.0953569	3.11261	0.00185444	0.0326195
ENSMUSG00000028017	Egf	275.72	0.455301	0.103623	4.39381	1.11382e-05	0.000200799	275.72	-0.261286	0.105111	-2.48582	0.0129255	0.178778	275.72	0.194015	0.105509	1.83884	0.0659386	0.271856
ENSMUSG00000036523	Greb1	294.502	0.466278	0.10612	4.39387	1.11349e-05	0.000200799	294.502	-0.35687	0.107562	-3.31783	0.000907209	0.0321725	294.502	0.109408	0.10787	1.01425	0.310463	0.604957
ENSMUSG00000027452	Acss1	2356.61	-0.291823	0.0664472	-4.39181	1.12411e-05	0.000202482	2356.61	0.238036	0.0684341	3.47833	0.000504555	0.0212249	2356.61	-0.0537873	0.0683605	-0.786819	0.431388	0.708925
ENSMUSG00000034974	Dapk3	2309.82	-0.189693	0.0431967	-4.39138	1.12633e-05	0.000202711	2309.82	0.0134376	0.044818	0.299825	0.76431	0.956637	2309.82	-0.176255	0.0447547	-3.93825	8.2077e-05	0.00420015
ENSMUSG00000027889	Ampd2	8419.09	-0.190658	0.0434449	-4.3885	1.14138e-05	0.000205245	8419.09	0.0686397	0.0449453	1.52718	0.126715	0.562501	8419.09	-0.122018	0.0449272	-2.71591	0.00660943	0.0719509
ENSMUSG00000021381	Barx1	9.46305	0.28627	0.0652479	4.38743	1.14699e-05	0.00020608	9.46305	-0.177379	0.0634885	-2.79388	0.00520798	NA	9.46305	0.108891	0.0631604	1.72404	0.0847003	NA
ENSMUSG00000022124	Fbxl3	7668.6	0.190866	0.0435072	4.38699	1.14929e-05	0.00020632	7668.6	-0.0535551	0.0449516	-1.1914	0.233498	0.69737	7668.6	0.13731	0.0450171	3.05018	0.00228703	0.0375656
ENSMUSG00000073705	Apitd1	256.147	-0.337769	0.0769981	-4.38672	1.15074e-05	0.000206406	256.147	0.023007	0.0799482	0.287774	0.773519	0.960136	256.147	-0.314762	0.0793834	-3.96508	7.33698e-05	0.00394558
ENSMUSG00000022885	St6gal1	2750.39	-0.183772	0.0419028	-4.38566	1.15635e-05	0.000207238	2750.39	0.103896	0.0433955	2.39417	0.0166581	0.20633	2750.39	-0.0798755	0.0433429	-1.84287	0.0653474	0.270429
ENSMUSG00000038214	Bend3	583.209	0.26227	0.0598183	4.38445	1.16277e-05	0.000208213	583.209	-0.0869098	0.0613705	-1.41615	0.156732	0.606863	583.209	0.175361	0.0620403	2.82656	0.00470509	0.0582076
ENSMUSG00000022867	Usp25	4517.62	0.170535	0.0389141	4.38236	1.17403e-05	0.000209701	4517.62	-0.0806433	0.0402248	-2.00481	0.044983	0.349679	4517.62	0.089892	0.0403441	2.22813	0.0258719	0.163721
ENSMUSG00000029608	Rph3a	50482	-0.397567	0.0907189	-4.38241	1.17376e-05	0.000209701	50482	0.0868749	0.092722	0.936939	0.34879	0.796965	50482	-0.310692	0.0927198	-3.35087	0.000805571	0.0192951
ENSMUSG00000111097	RP24-316B2.3	21.5609	0.503907	0.114985	4.38238	1.17388e-05	0.000209701	21.5609	-0.149058	0.114611	-1.30056	0.19341	0.653834	21.5609	0.354849	0.113843	3.117	0.00182701	0.0322656
ENSMUSG00000025499	Hras	7416.56	-0.185108	0.0422545	-4.38079	1.18251e-05	0.000211038	7416.56	0.0551643	0.0437293	1.26149	0.207131	0.670966	7416.56	-0.129944	0.0437096	-2.97289	0.00295014	0.0444848
ENSMUSG00000021540	Smad5	4757.84	0.0944222	0.0215557	4.38038	1.18473e-05	0.000211081	4757.84	-0.0584665	0.0223182	-2.61968	0.00880121	0.144704	4757.84	0.0359556	0.0224754	1.59978	0.109648	0.357016
ENSMUSG00000023968	Crip3	107.826	-0.492276	0.11238	-4.38048	1.18421e-05	0.000211081	107.826	0.147946	0.113657	1.30169	0.193024	0.653274	107.826	-0.34433	0.113351	-3.03772	0.00238373	0.0385471
ENSMUSG00000068615	Gjd2	1878.52	-0.272249	0.0621636	-4.37956	1.1892e-05	0.000211699	1878.52	0.0676046	0.0641797	1.05336	0.292174	0.75303	1878.52	-0.204645	0.0640881	-3.19318	0.00140715	0.027641
ENSMUSG00000037706	Cd81	37328.2	-0.222799	0.050875	-4.37933	1.19045e-05	0.000211745	37328.2	0.120925	0.052545	2.30135	0.0213718	0.237121	37328.2	-0.101874	0.0525407	-1.93895	0.0525072	0.242074
ENSMUSG00000053477	Tcf4	10871.6	0.2598	0.0593601	4.37669	1.20497e-05	0.000214149	10871.6	0.0178249	0.0611816	0.291344	0.770788	0.959631	10871.6	0.277625	0.0612191	4.53494	5.76187e-06	0.000676742
ENSMUSG00000009210	Prr29	22.4088	-0.458972	0.104912	-4.37485	1.21516e-05	0.00021578	22.4088	0.196387	0.10285	1.90945	0.0562035	0.390904	22.4088	-0.262585	0.103329	-2.54124	0.011046	0.0993378
ENSMUSG00000000823	Zfp512b	4041.84	0.307321	0.0702657	4.37369	1.22161e-05	0.000216745	4041.84	-0.217369	0.072265	-3.00794	0.00263023	0.0678841	4041.84	0.0899517	0.0723428	1.24341	0.213718	0.500944
ENSMUSG00000026435	Slc45a3	695.896	0.362092	0.0828242	4.37181	1.23218e-05	0.000218438	695.896	-0.316313	0.0848786	-3.72665	0.000194039	0.0105991	695.896	0.0457786	0.0852163	0.537205	0.591126	0.813219
ENSMUSG00000025034	Trim8	3836.75	-0.198603	0.045436	-4.37104	1.23654e-05	0.000219027	3836.75	0.0754454	0.0470217	1.60448	0.108608	0.527586	3836.75	-0.123157	0.0469811	-2.62142	0.00875646	0.0859208
ENSMUSG00000020810	Cygb	11107.2	-0.22226	0.0508697	-4.3692	1.24704e-05	0.000220703	11107.2	0.137577	0.052548	2.61812	0.00884154	0.144715	11107.2	-0.084683	0.0525334	-1.61198	0.106966	0.352367
ENSMUSG00000089941	Gm16168	153.464	-0.3813	0.0873205	-4.36668	1.26151e-05	0.000223079	153.464	0.177296	0.0899995	1.96997	0.0488419	0.367719	153.464	-0.204004	0.0891795	-2.28757	0.0221626	0.149701
ENSMUSG00000030259	Rassf8	5379.41	0.174331	0.039931	4.36581	1.26653e-05	0.000223781	5379.41	-0.00184393	0.0412397	-0.0447125	0.964336	0.994776	5379.41	0.172487	0.0413387	4.17253	3.0123e-05	0.00213567
ENSMUSG00000090113	Nhlrc4	47.5133	-0.511137	0.11709	-4.36534	1.26923e-05	0.000224072	47.5133	0.237307	0.117165	2.02541	0.0428257	0.341914	47.5133	-0.27383	0.117121	-2.338	0.0193872	0.13833
ENSMUSG00000035745	Grin3b	384.874	-0.424838	0.0973586	-4.36364	1.27917e-05	0.000225641	384.874	0.233528	0.0993408	2.35077	0.0187345	0.220701	384.874	-0.19131	0.0990716	-1.93103	0.0534793	0.244478
ENSMUSG00000093930	Hmgcs1	31160	-0.257515	0.0590356	-4.36202	1.28867e-05	0.000227129	31160	0.113314	0.0608849	1.86112	0.0627268	0.41097	31160	-0.1442	0.0608796	-2.36862	0.0178548	0.132119
ENSMUSG00000087679	C330006A16Rik	7430.35	-0.202697	0.0464804	-4.3609	1.29527e-05	0.000228103	7430.35	0.0656315	0.0480688	1.36537	0.172138	0.62886	7430.35	-0.137065	0.0480481	-2.85266	0.0043355	0.0556846
ENSMUSG00000026098	Pms1	481.665	0.247282	0.0567257	4.35926	1.30502e-05	0.000229629	481.665	0.015805	0.0578714	0.273106	0.784772	0.963294	481.665	0.263087	0.0587413	4.47875	7.50816e-06	0.000827043
ENSMUSG00000028917	Plekhm2	14985.6	-0.193128	0.0443058	-4.35897	1.30677e-05	0.000229748	14985.6	0.176027	0.0458037	3.84307	0.000121504	0.00756261	14985.6	-0.0171007	0.0457934	-0.373431	0.708828	0.876015
ENSMUSG00000056367	Actr3b	4305.36	-0.224842	0.0515999	-4.35741	1.31612e-05	0.0002312	4305.36	0.0590623	0.0533412	1.10725	0.268184	0.7329	4305.36	-0.165779	0.0533029	-3.11014	0.00187	0.0327578
ENSMUSG00000030688	Stard10	4863.49	-0.267918	0.0615015	-4.35629	1.32287e-05	0.000232194	4863.49	0.041741	0.0634429	0.65793	0.510583	0.873683	4863.49	-0.226177	0.0634084	-3.56699	0.000361103	0.0114852
ENSMUSG00000100301	6030407O03Rik	100.663	0.387798	0.0890271	4.35595	1.3249e-05	0.000232359	100.663	-0.360041	0.0911116	-3.95165	7.76132e-05	0.00527972	100.663	0.0277563	0.0930019	0.298449	0.765361	0.905078
ENSMUSG00000062825	Actg1	42634.1	-0.211102	0.0484905	-4.35348	1.33996e-05	0.000234807	42634.1	0.068003	0.0501018	1.35729	0.174688	0.631385	42634.1	-0.143099	0.050098	-2.85638	0.00428499	0.0553387
ENSMUSG00000025157	Zdhhc16	1552.62	0.174277	0.0400336	4.35327	1.34123e-05	0.000234836	1552.62	-0.054781	0.0412705	-1.32737	0.184388	0.64411	1552.62	0.119496	0.041608	2.87195	0.00407946	0.0542917
ENSMUSG00000020248	Nfyb	2234.77	0.179429	0.0412195	4.353	1.34286e-05	0.000234928	2234.77	-0.129348	0.0426073	-3.03582	0.00239884	0.0638028	2234.77	0.0500806	0.0428348	1.16916	0.24234	0.533044
ENSMUSG00000044320	1700001O22Rik	157.856	-0.416864	0.0957817	-4.35223	1.3476e-05	0.000235372	157.856	0.0626943	0.0984549	0.636782	0.524267	0.877727	157.856	-0.35417	0.0978507	-3.61949	0.000295182	0.00993982
ENSMUSG00000047342	Zfp286	1036.49	0.17891	0.0411062	4.35239	1.34662e-05	0.000235372	1036.49	-0.124296	0.0424775	-2.92616	0.00343174	0.079712	1036.49	0.0546143	0.042971	1.27096	0.203744	0.490238
ENSMUSG00000008855	Hdac5	13697.1	-0.159515	0.0366587	-4.35135	1.35303e-05	0.000236127	13697.1	0.0247696	0.0379577	0.652557	0.514042	0.874612	13697.1	-0.134745	0.0379491	-3.55069	0.000384223	0.0120826
ENSMUSG00000032470	Mras	8034.15	-0.182967	0.042098	-4.34621	1.38508e-05	0.000241522	8034.15	0.0728639	0.0435634	1.6726	0.0944071	0.493527	8034.15	-0.110103	0.0435464	-2.5284	0.0114583	0.101315
ENSMUSG00000019055	Plod1	3865.9	-0.232193	0.0534283	-4.34589	1.38715e-05	0.000241683	3865.9	0.133943	0.0551956	2.42671	0.0152366	0.196903	3865.9	-0.0982498	0.0551539	-1.78137	0.0748513	0.291696
ENSMUSG00000038213	Tapbpl	726.498	0.204189	0.0470138	4.34316	1.40446e-05	0.0002445	726.498	-0.131003	0.048456	-2.70354	0.00686059	0.124422	726.498	0.0731861	0.0490883	1.49091	0.135986	0.398154
ENSMUSG00000019984	Med23	2963.73	0.175666	0.0404524	4.34252	1.40857e-05	0.000245015	2963.73	-0.0273406	0.0417474	-0.654905	0.512529	0.873907	2963.73	0.148325	0.0419248	3.53788	0.000403349	0.0125224
ENSMUSG00000032420	Nt5e	807.995	0.37215	0.0857273	4.3411	1.41774e-05	0.000246409	807.995	-0.167681	0.0876669	-1.9127	0.055786	0.390354	807.995	0.20447	0.0879476	2.3249	0.0200771	0.141277
ENSMUSG00000038069	Cdkn2aip	1262.24	0.213717	0.0492391	4.3404	1.42222e-05	0.000246986	1262.24	-0.0622015	0.0507001	-1.22685	0.219878	0.683454	1262.24	0.151516	0.0510625	2.96726	0.00300463	0.0450457
ENSMUSG00000022099	Dmtn	16410.9	-0.18143	0.0418074	-4.33967	1.42695e-05	0.000247605	16410.9	0.0708007	0.0432481	1.63708	0.101613	0.511229	16410.9	-0.11063	0.0432397	-2.55852	0.010512	0.0961766
ENSMUSG00000020919	Stat5b	3850.35	0.171275	0.0394789	4.33838	1.43535e-05	0.000248861	3850.35	0.0083179	0.0407482	0.20413	0.838252	0.974074	3850.35	0.179593	0.0408887	4.39223	1.12194e-05	0.00107756
ENSMUSG00000049112	Oxtr	261.583	-0.406685	0.0937689	-4.33709	1.44378e-05	0.000250119	261.583	0.164687	0.0960974	1.71375	0.0865752	0.474323	261.583	-0.241998	0.0957034	-2.52863	0.0114509	0.101315
ENSMUSG00000005103	Wdr1	14124.2	0.141778	0.0326972	4.3361	1.45035e-05	0.000251052	14124.2	-0.0444958	0.0338354	-1.31507	0.188488	0.648808	14124.2	0.0972826	0.0338787	2.8715	0.00408534	0.0542957
ENSMUSG00000025982	Sf3b1	22940.7	0.139972	0.0322897	4.33487	1.45847e-05	0.000252252	22940.7	-0.00903357	0.0334144	-0.270349	0.786892	0.963412	22940.7	0.130938	0.0334413	3.91546	9.02305e-05	0.00451083
ENSMUSG00000018541	Cwc25	1256.85	0.14541	0.0335686	4.33173	1.47944e-05	0.000255672	1256.85	-0.0892377	0.034671	-2.57385	0.0100575	0.155573	1256.85	0.0561723	0.0351248	1.59922	0.109772	0.357298
ENSMUSG00000105222	Gm43207	6.95949	-0.41456	0.0957865	-4.32796	1.50496e-05	0.000259872	6.95949	0.258744	0.0932711	2.7741	0.00553542	NA	6.95949	-0.155817	0.0943915	-1.65075	0.0987896	NA
ENSMUSG00000001864	Aif1l	1814.73	-0.287182	0.0663896	-4.3257	1.52046e-05	0.000262123	1814.73	0.112034	0.0684631	1.63641	0.101754	0.511229	1814.73	-0.175148	0.0683767	-2.56151	0.0104217	0.0955331
ENSMUSG00000068882	Ssb	10245.9	0.128399	0.0296817	4.32585	1.51948e-05	0.000262123	10245.9	-0.0475871	0.0307231	-1.5489	0.121405	0.552789	10245.9	0.0808114	0.030787	2.62485	0.00866864	0.0854894
ENSMUSG00000021427	Ssr1	14873.2	0.102846	0.0237796	4.32496	1.52561e-05	0.000262656	14873.2	-0.00521475	0.0246177	-0.211829	0.83224	0.973781	14873.2	0.0976312	0.0246675	3.95788	7.56167e-05	0.00402056
ENSMUSG00000079614	Seh1l	3966.55	0.150909	0.034893	4.3249	1.52602e-05	0.000262656	3966.55	-0.0766071	0.036079	-2.12331	0.0337275	0.303402	3966.55	0.0743015	0.0362218	2.0513	0.0402382	0.209374
ENSMUSG00000067780	Pi15	77.4327	-0.504859	0.116764	-4.32376	1.53391e-05	0.000263801	77.4327	0.306625	0.11703	2.62005	0.00879176	0.144704	77.4327	-0.198234	0.116948	-1.69507	0.0900624	0.321073
ENSMUSG00000033006	Sox10	8592.53	-0.238564	0.0551802	-4.32336	1.53668e-05	0.000264064	8592.53	0.048347	0.0569763	0.848546	0.396134	0.82301	8592.53	-0.190217	0.0569576	-3.33962	0.000838926	0.0197543
ENSMUSG00000028772	Zcchc17	5609.18	-0.192378	0.0445071	-4.32241	1.54334e-05	0.000264567	5609.18	0.0124567	0.0460741	0.270363	0.786881	0.963412	5609.18	-0.179921	0.046049	-3.90717	9.33831e-05	0.00462169
ENSMUSG00000037035	Inhbb	982.672	-0.332622	0.0769514	-4.32249	1.54276e-05	0.000264567	982.672	0.160502	0.0791309	2.02831	0.0425284	0.341243	982.672	-0.17212	0.0789764	-2.17938	0.0293033	0.174932
ENSMUSG00000102059	Gm20257	79.8393	0.477768	0.110526	4.32268	1.54147e-05	0.000264567	79.8393	-0.338502	0.111553	-3.03446	0.00240967	0.0639979	79.8393	0.139266	0.112296	1.24017	0.214913	0.502279
ENSMUSG00000043419	Chd3os	13302.2	-0.212633	0.0492071	-4.32118	1.55197e-05	0.000265833	13302.2	0.0776032	0.0508483	1.52617	0.126967	0.562899	13302.2	-0.135029	0.0508365	-2.65615	0.00790375	0.0807226
ENSMUSG00000030004	Nat8	153.278	-0.474381	0.109796	-4.32058	1.55617e-05	0.000266338	153.278	0.249519	0.111215	2.24357	0.02486	0.258767	153.278	-0.224862	0.110912	-2.0274	0.042622	0.217351
ENSMUSG00000002475	Abhd3	7675.32	-0.276305	0.0639635	-4.31973	1.56218e-05	0.000267152	7675.32	0.295291	0.0658913	4.48148	7.41256e-06	0.000842499	7675.32	0.0189854	0.065869	0.288229	0.773171	0.908911
ENSMUSG00000029304	Spp1	12800	-0.430585	0.0996912	-4.31919	1.56602e-05	0.000267594	12800	0.301056	0.101481	2.96663	0.00301085	0.0738919	12800	-0.129529	0.101474	-1.27648	0.201786	0.487313
ENSMUSG00000043079	Synpo	1482.22	-0.246228	0.0570149	-4.31865	1.56986e-05	0.000268034	1482.22	0.0406394	0.0590162	0.688613	0.491067	0.867461	1482.22	-0.205588	0.0589101	-3.48986	0.00048327	0.0139629
ENSMUSG00000062110	Scfd2	1517.1	-0.181663	0.0420673	-4.31839	1.57173e-05	0.000268139	1517.1	0.0491265	0.0436798	1.1247	0.260718	0.724113	1517.1	-0.132537	0.0435862	-3.04079	0.0023596	0.0383376
ENSMUSG00000060032	H2afj	1729.15	-0.257954	0.0597611	-4.31642	1.58577e-05	0.000270318	1729.15	0.00577877	0.0617919	0.09352	0.92549	0.987496	1729.15	-0.252176	0.0616967	-4.08735	4.36334e-05	0.0027271
ENSMUSG00000027712	Anxa5	15319	0.211427	0.0489915	4.31558	1.59183e-05	0.000271134	15319	-0.135061	0.0506057	-2.6689	0.00761012	0.133006	15319	0.0763657	0.0506355	1.50815	0.131517	0.391479
ENSMUSG00000006218	Fam131c	1090.65	-0.304782	0.0706623	-4.31322	1.60896e-05	0.000273831	1090.65	0.205016	0.0727456	2.81826	0.00482845	0.100119	1090.65	-0.0997659	0.0725931	-1.37432	0.169344	0.446658
ENSMUSG00000018068	Ints2	1782.07	0.23745	0.0550719	4.31163	1.62055e-05	0.000275584	1782.07	-0.162758	0.0568026	-2.86533	0.00416581	0.0904272	1782.07	0.0746918	0.0570331	1.30962	0.190324	0.473287
ENSMUSG00000055134	9130017K11Rik	27.2987	-0.456375	0.105949	-4.30751	1.65103e-05	0.000280542	27.2987	0.110768	0.10389	1.0662	0.286331	0.747936	27.2987	-0.345607	0.10428	-3.31421	0.000919018	0.0209079
ENSMUSG00000062563	Cys1	651.54	-0.294903	0.0684671	-4.30723	1.65315e-05	0.000280636	651.54	0.0606932	0.0708037	0.857203	0.391333	0.820651	651.54	-0.23421	0.0705644	-3.3191	0.000903083	0.0206962
ENSMUSG00000087178	A230056P14Rik	274.539	-0.331165	0.0768885	-4.30708	1.65421e-05	0.000280636	274.539	0.247736	0.0791573	3.12966	0.00175006	0.0507518	274.539	-0.0834295	0.0786039	-1.06139	0.288512	0.582733
ENSMUSG00000051579	Tceal8	3230.29	0.269617	0.0626088	4.30638	1.65949e-05	0.000281306	3230.29	-0.0589498	0.0644576	-0.914551	0.360427	0.802935	3230.29	0.210668	0.0645752	3.26236	0.00110487	0.0236462
ENSMUSG00000008393	Carhsp1	11040.8	0.197362	0.0458421	4.30527	1.66786e-05	0.000282501	11040.8	-0.214264	0.04739	-4.52129	6.1464e-06	0.000730344	11040.8	-0.0169013	0.0474331	-0.356319	0.721602	0.882723
ENSMUSG00000075415	Fnbp1	28623.3	-0.211377	0.0491237	-4.30295	1.68537e-05	0.00028524	28623.3	0.191481	0.0507477	3.77321	0.000161163	0.009274	28623.3	-0.0198956	0.0507423	-0.392092	0.69499	0.869273
ENSMUSG00000042078	Svop	9091.42	-0.195913	0.0455524	-4.30082	1.70168e-05	0.000287543	9091.42	0.0850256	0.0471043	1.80505	0.0710669	0.434261	9091.42	-0.110887	0.0470877	-2.3549	0.0185274	0.135237
ENSMUSG00000052062	Pard3b	500.447	0.259792	0.0604038	4.30092	1.70088e-05	0.000287543	500.447	-0.103995	0.0619446	-1.67884	0.0931839	0.490697	500.447	0.155797	0.0626951	2.485	0.0129551	0.108779
ENSMUSG00000031229	Atrx	11541.8	0.268198	0.0623862	4.299	1.71569e-05	0.000289682	11541.8	-0.0374729	0.0642706	-0.583049	0.55986	0.893102	11541.8	0.230726	0.0643033	3.58808	0.000333119	0.0107709
ENSMUSG00000020848	Doc2b	1339.56	-0.320555	0.0745809	-4.29809	1.72276e-05	0.000290645	1339.56	0.173184	0.0767258	2.25719	0.0239965	0.254474	1339.56	-0.147371	0.0766147	-1.92354	0.0544128	0.246808
ENSMUSG00000032494	Tdgf1	398.095	-0.459135	0.106848	-4.29707	1.73072e-05	0.000291525	398.095	0.506631	0.108292	4.67839	2.89131e-06	0.000406985	398.095	0.0474961	0.108137	0.439222	0.660501	0.851321
ENSMUSG00000066798	Zbtb6	1236.33	0.230096	0.0535463	4.29714	1.73015e-05	0.000291525	1236.33	-0.0929774	0.055145	-1.68605	0.0917858	0.488821	1236.33	0.137119	0.0554872	2.47117	0.0134671	0.111146
ENSMUSG00000031760	Mt3	16552.1	-0.311459	0.0724854	-4.29686	1.73238e-05	0.000291574	16552.1	0.165371	0.0745281	2.2189	0.0264933	0.267403	16552.1	-0.146088	0.0745189	-1.96042	0.0499465	0.235414
ENSMUSG00000029229	Chic2	1269.53	0.216903	0.0504888	4.29607	1.73852e-05	0.000292376	1269.53	-0.0609745	0.0519767	-1.17311	0.240751	0.70447	1269.53	0.155929	0.0523262	2.97994	0.00288307	0.0438465
ENSMUSG00000029310	Nudt9	4213.35	-0.12456	0.0290001	-4.29517	1.74561e-05	0.000293337	4213.35	0.0328036	0.0301217	1.08904	0.276138	0.739558	4213.35	-0.0917569	0.0301113	-3.04725	0.00230943	0.0377427
ENSMUSG00000056692	D17Wsu92e	18134.9	-0.115307	0.0268511	-4.29431	1.75238e-05	0.000294243	18134.9	0.0757758	0.0278206	2.72373	0.00645496	0.120407	18134.9	-0.0395312	0.0278189	-1.42102	0.155311	0.426372
ENSMUSG00000092368	A930015D03Rik	123.196	0.37469	0.0872688	4.29352	1.75861e-05	0.000295056	123.196	-0.134251	0.0884056	-1.51858	0.128868	0.565233	123.196	0.240439	0.0901463	2.66721	0.00764838	0.0790251
ENSMUSG00000028718	Stil	119.691	0.406677	0.0947361	4.29273	1.76487e-05	0.000295873	119.691	-0.117227	0.0958329	-1.22324	0.221237	0.685012	119.691	0.28945	0.0972519	2.97629	0.00291759	0.0442679
ENSMUSG00000031168	Ebp	1940.03	-0.212457	0.049502	-4.29188	1.77164e-05	0.00029662	1940.03	0.0608728	0.0512737	1.18721	0.235144	0.699316	1940.03	-0.151584	0.0511964	-2.96084	0.00306802	0.0456178
ENSMUSG00000063804	Lin28b	933.237	0.352639	0.0821653	4.29182	1.77211e-05	0.00029662	933.237	-0.29015	0.0842209	-3.44511	0.000570835	0.0232127	933.237	0.062489	0.0844777	0.73971	0.459476	0.729625
ENSMUSG00000032498	Mlh1	1300.56	0.190239	0.0443609	4.28844	1.79934e-05	0.000300941	1300.56	-0.149788	0.045832	-3.2682	0.00108232	0.0362737	1300.56	0.0404506	0.0461957	0.875636	0.381228	0.668055
ENSMUSG00000022711	Pmm2	1998.49	0.144666	0.0337378	4.28796	1.80323e-05	0.000301355	1998.49	-0.100656	0.0348835	-2.88549	0.00390802	0.0865632	1998.49	0.0440102	0.0351654	1.25152	0.210745	0.497445
ENSMUSG00000038930	Rccd1	1029.14	0.2177	0.0507735	4.28768	1.80551e-05	0.000301453	1029.14	-0.08214	0.052241	-1.57233	0.115874	0.542853	1029.14	0.13556	0.0526621	2.57415	0.0100487	0.0936515
ENSMUSG00000061232	H2-K1	4403.47	0.286175	0.0667458	4.28754	1.80665e-05	0.000301453	4403.47	-0.157406	0.0686917	-2.29149	0.021935	0.24122	4403.47	0.128769	0.0687673	1.87253	0.0611334	0.262604
ENSMUSG00000023913	Pla2g7	23688.7	-0.287621	0.0670899	-4.28709	1.81025e-05	0.000301817	23688.7	0.276274	0.0690665	4.00011	6.33117e-05	0.0045182	23688.7	-0.0113469	0.0690597	-0.164306	0.86949	0.952345
ENSMUSG00000030315	Vgll4	2104.57	-0.241667	0.056419	-4.28343	1.84036e-05	0.000306597	2104.57	0.115635	0.0582842	1.98399	0.0472573	0.361522	2104.57	-0.126032	0.0582045	-2.16532	0.0303629	0.178255
ENSMUSG00000027109	Sp3	3666.44	0.255749	0.0597195	4.28251	1.84794e-05	0.00030762	3666.44	-0.0777817	0.0615276	-1.26418	0.206167	0.670455	3666.44	0.177968	0.0616339	2.8875	0.00388322	0.0527248
ENSMUSG00000067786	Nnat	13018.7	-0.499649	0.116782	-4.27846	1.88192e-05	0.000313031	13018.7	0.188695	0.116297	1.62253	0.104689	0.51789	13018.7	-0.310953	0.116297	-2.67378	0.00750013	0.0780355
ENSMUSG00000027961	Lrrc39	56.0582	-0.44542	0.104136	-4.27728	1.89195e-05	0.000314208	56.0582	-0.0250635	0.102137	-0.245392	0.806153	0.96822	56.0582	-0.470484	0.102317	-4.59831	4.25941e-06	0.000532345
ENSMUSG00000097493	9930014A18Rik	177.972	0.433787	0.101416	4.27729	1.89184e-05	0.000314208	177.972	-0.220844	0.102846	-2.14732	0.0317676	0.296137	177.972	0.212943	0.103531	2.0568	0.0397058	0.207447
ENSMUSG00000040613	Apobec1	323.589	0.350805	0.0820224	4.27694	1.89484e-05	0.000314443	323.589	0.013886	0.0834348	0.16643	0.867819	0.977386	323.589	0.364691	0.0842266	4.32987	1.49196e-05	0.00127971
ENSMUSG00000024743	Syt7	12605.8	-0.231417	0.0541167	-4.27627	1.90054e-05	0.000315143	12605.8	0.202579	0.0558606	3.62652	0.000287271	0.0140181	12605.8	-0.028838	0.0558474	-0.51637	0.605596	0.821637
ENSMUSG00000067578	Cbln4	2129.75	-0.258936	0.060556	-4.27597	1.90304e-05	0.000315312	2129.75	0.185122	0.062474	2.96319	0.00304467	0.0743524	2129.75	-0.0738132	0.0623976	-1.18295	0.236829	0.525965
ENSMUSG00000042540	Acot5	22.2464	-0.48294	0.112981	-4.27454	1.91534e-05	0.000316857	22.2464	0.165264	0.11138	1.48379	0.137864	0.579492	22.2464	-0.317676	0.111887	-2.83926	0.00452178	0.0572474
ENSMUSG00000057143	Trim12c	455.276	0.35491	0.0830257	4.2747	1.91394e-05	0.000316857	455.276	-0.108686	0.0847913	-1.2818	0.199911	0.662592	455.276	0.246224	0.0853188	2.88593	0.00390254	0.0529023
ENSMUSG00000005320	Fgfr4	45.5709	0.493514	0.115476	4.27372	1.92241e-05	0.000317493	45.5709	-0.282326	0.114781	-2.45968	0.0139059	0.185789	45.5709	0.211188	0.114445	1.84532	0.0649914	0.269787
ENSMUSG00000011589	Fsd1	4145.05	-0.134334	0.0314337	-4.27357	1.92366e-05	0.000317493	4145.05	0.0545182	0.0326045	1.67211	0.0945035	0.493527	4145.05	-0.0798161	0.0325849	-2.44948	0.0143063	0.114938
ENSMUSG00000037509	Arhgef4	26219.7	-0.248195	0.0580732	-4.27384	1.92138e-05	0.000317493	26219.7	0.0732951	0.0599062	1.2235	0.221142	0.684831	26219.7	-0.1749	0.0599001	-2.91986	0.00350183	0.0493675
ENSMUSG00000040717	Il17rd	580.943	0.314923	0.0737059	4.2727	1.93124e-05	0.000318498	580.943	-0.11248	0.0755008	-1.48978	0.136281	0.576825	580.943	0.202443	0.0760112	2.66333	0.00773708	0.0796029
ENSMUSG00000020954	Strn3	7017.81	0.174468	0.0408436	4.2716	1.9408e-05	0.000319826	7017.81	-0.0423426	0.042211	-1.00312	0.315805	0.772698	7017.81	0.132125	0.0422856	3.12459	0.00178054	0.0317614
ENSMUSG00000028703	Lrrc41	4354.23	0.133439	0.0312486	4.27023	1.95272e-05	0.000321541	4354.23	-0.090241	0.0323424	-2.79017	0.00526797	0.105915	4354.23	0.0431977	0.0324806	1.32995	0.183534	0.464751
ENSMUSG00000056501	Cebpb	161.357	-0.321504	0.0753024	-4.2695	1.95909e-05	0.000322342	161.357	0.26097	0.0774487	3.36958	0.00075283	0.0281718	161.357	-0.0605343	0.0764629	-0.791683	0.428546	0.706583
ENSMUSG00000021365	Nedd9	1573.29	0.158571	0.0371482	4.26862	1.96686e-05	0.00032337	1573.29	-0.0211123	0.0382622	-0.551779	0.5811	0.898053	1573.29	0.137459	0.0386101	3.56019	0.000370589	0.0117105
ENSMUSG00000035208	Slfn8	141.841	0.419979	0.0984381	4.26643	1.98628e-05	0.000326311	141.841	-0.013906	0.0994418	-0.13984	0.888786	0.981053	141.841	0.406073	0.100507	4.04025	5.33934e-05	0.00307991
ENSMUSG00000078307	AI593442	9033.53	-0.212174	0.0497524	-4.2646	2.00262e-05	0.000328741	9033.53	0.0874144	0.0514133	1.70023	0.0890879	0.482121	9033.53	-0.12476	0.0513963	-2.42741	0.0152072	0.119636
ENSMUSG00000049939	Lrrc4	4047.31	0.248806	0.0583519	4.2639	2.0089e-05	0.000329518	4047.31	-0.11195	0.0601477	-1.86125	0.062709	0.41097	4047.31	0.136857	0.060244	2.27171	0.0231043	0.153812
ENSMUSG00000047787	Flrt1	972.495	-0.326267	0.0765602	-4.26158	2.02985e-05	0.000332698	972.495	0.166063	0.078739	2.10903	0.0349416	0.308738	972.495	-0.160204	0.0785874	-2.03855	0.0414953	0.213549
ENSMUSG00000038530	Rgs4	11304.9	-0.331752	0.0778879	-4.25936	2.05017e-05	0.000335771	11304.9	0.126192	0.0799666	1.57806	0.114551	0.54025	11304.9	-0.20556	0.0799536	-2.57099	0.0101409	0.0940611
ENSMUSG00000022416	Cacna1i	3486.74	-0.336656	0.0790484	-4.25886	2.05473e-05	0.000336259	3486.74	0.235184	0.08114	2.8985	0.00374953	0.0842907	3486.74	-0.101472	0.0810994	-1.2512	0.210861	0.49751
ENSMUSG00000026621	Marc1	18.6997	-0.481002	0.11295	-4.25854	2.0577e-05	0.000336487	18.6997	0.258048	0.111461	2.31515	0.0206048	0.232602	18.6997	-0.222954	0.112078	-1.98928	0.0466705	0.226303
ENSMUSG00000046603	Tcaim	2188.53	0.220096	0.0517	4.25718	2.07024e-05	0.000338277	2188.53	-0.1182	0.0533368	-2.2161	0.0266845	0.268887	2188.53	0.101896	0.0535348	1.90336	0.0569931	0.253987
ENSMUSG00000023267	Gabrr2	217.999	0.455007	0.106907	4.25611	2.08016e-05	0.000339638	217.999	-0.263759	0.108233	-2.43697	0.014811	0.193177	217.999	0.191248	0.108626	1.7606	0.0783063	0.29895
ENSMUSG00000032060	Cryab	16059.5	-0.30234	0.0710508	-4.25527	2.08798e-05	0.000340653	16059.5	0.0243049	0.073089	0.332538	0.739483	0.946431	16059.5	-0.278035	0.07308	-3.80453	0.000142072	0.00598268
ENSMUSG00000039763	Dnajc28	1279.89	-0.192611	0.0452775	-4.25401	2.09977e-05	0.000342314	1279.89	0.112957	0.0469296	2.40695	0.0160862	0.20245	1279.89	-0.0796536	0.0468177	-1.70136	0.0888761	0.318416
ENSMUSG00000021285	Ppp1r13b	5542.37	-0.135372	0.0318289	-4.25312	2.10808e-05	0.000343084	5542.37	0.038858	0.0330099	1.17716	0.239131	0.702088	5542.37	-0.0965144	0.0329965	-2.92499	0.00344472	0.0488051
ENSMUSG00000070003	Ssbp4	3509.82	-0.22376	0.0526123	-4.25299	2.10933e-05	0.000343084	3509.82	0.0421334	0.0543902	0.774651	0.438546	0.842512	3509.82	-0.181626	0.0543432	-3.3422	0.000831163	0.0196427
ENSMUSG00000078941	Ak6	534.766	-0.299423	0.0703978	-4.25331	2.10634e-05	0.000343084	534.766	0.0922697	0.0727716	1.26794	0.204821	0.668983	534.766	-0.207154	0.0724902	-2.85768	0.00426753	0.0553387
ENSMUSG00000022054	Nefm	84485.5	-0.233233	0.0548486	-4.25231	2.11578e-05	0.000343367	84485.5	0.141989	0.0566067	2.50835	0.0121298	0.171004	84485.5	-0.0912438	0.0566047	-1.61195	0.106974	0.352367
ENSMUSG00000027298	Tyro3	8661.44	-0.191699	0.045079	-4.25251	2.11387e-05	0.000343367	8661.44	0.157548	0.0466053	3.38048	0.000723606	0.0274594	8661.44	-0.0341508	0.0465888	-0.733025	0.463543	0.732391
ENSMUSG00000032386	Trip4	3981.42	0.127391	0.0299582	4.2523	2.1159e-05	0.000343367	3981.42	-0.0559437	0.0309938	-1.80499	0.0710756	0.434261	3981.42	0.0714475	0.0311524	2.29348	0.0218204	0.148545
ENSMUSG00000022382	Wnt7b	1815.51	-0.309637	0.0728378	-4.25105	2.12769e-05	0.000345016	1815.51	0.265862	0.0749007	3.54952	0.000385933	0.017183	1815.51	-0.0437755	0.0748163	-0.585107	0.558476	0.795381
ENSMUSG00000020744	Slc25a19	3773.03	-0.158219	0.0372206	-4.25085	2.12963e-05	0.000345067	3773.03	0.0906392	0.0385589	2.35067	0.0187397	0.220701	3773.03	-0.0675799	0.0385284	-1.75403	0.0794259	0.301395
ENSMUSG00000025862	Stag2	6941.77	0.187846	0.0442072	4.24923	2.14511e-05	0.000347313	6941.77	-0.0241697	0.0456645	-0.529288	0.596605	0.903749	6941.77	0.163677	0.0457367	3.57867	0.000345347	0.0110926
ENSMUSG00000029098	Acox3	5147.7	0.144852	0.0340941	4.2486	2.15115e-05	0.000348025	5147.7	-0.0412467	0.0352463	-1.17024	0.241904	0.70523	5147.7	0.103605	0.0353576	2.93021	0.00338729	0.0483823
ENSMUSG00000032036	Kirrel3	3347.37	-0.265258	0.0624731	-4.24596	2.17656e-05	0.000351868	3347.37	0.209733	0.0644016	3.25664	0.00112738	0.0370493	3347.37	-0.0555255	0.0643538	-0.862817	0.388238	0.674521
ENSMUSG00000026048	Ercc5	2312.77	0.150831	0.0355255	4.24571	2.179e-05	0.000351996	2312.77	-0.09924	0.0367448	-2.70079	0.00691757	0.124714	2312.77	0.0515911	0.0369858	1.39489	0.163049	0.437754
ENSMUSG00000020814	Mxra7	2017.15	-0.280508	0.0660797	-4.24499	2.18599e-05	0.000352857	2017.15	0.0580875	0.0681572	0.852257	0.394071	0.822529	2017.15	-0.222421	0.0680808	-3.26701	0.0010869	0.0233642
ENSMUSG00000021062	Rab15	8830.32	-0.260577	0.0614304	-4.24182	2.21715e-05	0.000357616	8830.32	0.172641	0.0633307	2.72602	0.00641038	0.119941	8830.32	-0.0879361	0.0633126	-1.38892	0.164857	0.439943
ENSMUSG00000027086	Fastkd1	1948.89	0.16635	0.0392348	4.23985	2.23668e-05	0.000360493	1948.89	-0.043754	0.0404669	-1.08123	0.279596	0.741967	1948.89	0.122596	0.0407349	3.0096	0.00261594	0.0410733
ENSMUSG00000021185	9030617O03Rik	1333.88	-0.282839	0.066714	-4.23958	2.23941e-05	0.000360661	1333.88	0.270004	0.0686927	3.9306	8.47339e-05	0.00561792	1333.88	-0.0128356	0.0685692	-0.187192	0.85151	0.944924
ENSMUSG00000031729	Ist1	8417.44	0.126233	0.0297806	4.23878	2.2474e-05	0.000361401	8417.44	-0.0903493	0.0308329	-2.93029	0.00338644	0.0790415	8417.44	0.0358841	0.0309059	1.16108	0.24561	0.535944
ENSMUSG00000045411	2410002F23Rik	4215.25	0.138658	0.0327115	4.23881	2.2471e-05	0.000361401	4215.25	-0.0874393	0.0338509	-2.58307	0.00979241	0.153549	4215.25	0.0512184	0.0339908	1.50683	0.131854	0.392184
ENSMUSG00000030225	Dera	304.971	0.299957	0.0707685	4.23856	2.24957e-05	0.000361476	304.971	-0.212369	0.0725975	-2.92529	0.00344131	0.079712	304.971	0.0875875	0.0735855	1.19028	0.233936	0.52275
ENSMUSG00000026447	Pik3c2b	3638.62	-0.295798	0.0698047	-4.2375	2.2602e-05	0.00036291	3638.62	0.243254	0.0718283	3.38661	0.000707618	0.0270328	3638.62	-0.0525432	0.0717852	-0.731951	0.464199	0.732832
ENSMUSG00000068762	Gstm6	510.834	-0.351981	0.0830916	-4.23606	2.27473e-05	0.000364968	510.834	0.0773198	0.0855115	0.904203	0.365888	0.805412	510.834	-0.274661	0.0852678	-3.22116	0.00127672	0.0261472
ENSMUSG00000029432	Gbas	7834.63	0.182398	0.0431144	4.23055	2.33116e-05	0.00037374	7834.63	-0.0603523	0.0445507	-1.35469	0.175517	0.631792	7834.63	0.122045	0.0446131	2.73564	0.00622589	0.0691659
ENSMUSG00000020598	Nrcam	20941.7	-0.374411	0.0885461	-4.22843	2.35327e-05	0.000376717	20941.7	0.131354	0.0905802	1.45015	0.147018	0.591531	20941.7	-0.243057	0.0905746	-2.6835	0.00728567	0.0765761
ENSMUSG00000039058	Ak5	3732.54	-0.264089	0.0624553	-4.22844	2.35314e-05	0.000376717	3732.54	0.0667349	0.0644234	1.03588	0.300258	0.760271	3732.54	-0.197354	0.0643819	-3.06536	0.00217405	0.0364467
ENSMUSG00000035293	G2e3	1108.87	0.252942	0.0598678	4.225	2.38937e-05	0.000382209	1108.87	-0.103617	0.0615844	-1.68252	0.0924687	0.490697	1108.87	0.149325	0.0619221	2.4115	0.0158872	0.123457
ENSMUSG00000069135	Fgfr1op	2557.17	-0.167311	0.0396236	-4.22251	2.41599e-05	0.000386178	2557.17	0.0558407	0.0410805	1.3593	0.174052	0.630243	2557.17	-0.11147	0.0410301	-2.7168	0.0065917	0.071798
ENSMUSG00000028607	Cpt2	1820.12	0.269577	0.0638567	4.2216	2.42579e-05	0.000387454	1820.12	-0.13859	0.0657252	-2.10863	0.0349761	0.308894	1820.12	0.130987	0.0659185	1.9871	0.0469114	0.227238
ENSMUSG00000061451	Tmem151a	18443.5	-0.152161	0.0360511	-4.2207	2.4355e-05	0.000388712	18443.5	0.0136156	0.0373259	0.364778	0.715277	0.938577	18443.5	-0.138545	0.0373202	-3.71233	0.000205359	0.00764101
ENSMUSG00000046668	Cxxc5	6930.66	-0.198621	0.0470843	-4.2184	2.46042e-05	0.000392395	6930.66	0.070947	0.0486881	1.45717	0.145068	0.587953	6930.66	-0.127674	0.0486671	-2.62341	0.00870556	0.0856801
ENSMUSG00000027984	Hadh	3438.57	0.219622	0.0520782	4.21715	2.47413e-05	0.000394286	3438.57	-0.106351	0.0537369	-1.97911	0.0478034	0.363723	3438.57	0.11327	0.053862	2.10297	0.0354684	0.195611
ENSMUSG00000022208	Jph4	9363.15	-0.199108	0.0472238	-4.21626	2.48393e-05	0.000395552	9363.15	0.133527	0.0488121	2.73553	0.0062279	0.117732	9363.15	-0.0655806	0.0487968	-1.34395	0.178964	0.459302
ENSMUSG00000037979	Ccdc92	12494.8	-0.198154	0.0470185	-4.21438	2.50468e-05	0.000398559	12494.8	0.0866155	0.048603	1.7821	0.0747323	0.44356	12494.8	-0.111538	0.0485913	-2.29543	0.0217083	0.148092
ENSMUSG00000024370	Cdc23	4246.97	0.132097	0.0313622	4.212	2.53119e-05	0.000402176	4246.97	-0.0891672	0.0324567	-2.74726	0.00600947	0.115512	4246.97	0.0429302	0.032596	1.31704	0.187826	0.469672
ENSMUSG00000062822	4833420G17Rik	2883.43	0.185482	0.044036	4.21205	2.53059e-05	0.000402176	2883.43	-0.18311	0.0455445	-4.02046	5.80837e-05	0.00420109	2883.43	0.00237216	0.0457085	0.0518975	0.95861	0.987262
ENSMUSG00000028291	Akirin2	3520.26	-0.169786	0.0403176	-4.21122	2.54001e-05	0.000403276	3520.26	0.00449146	0.0418109	0.107423	0.914453	0.984966	3520.26	-0.165294	0.0417771	-3.95658	7.60319e-05	0.00402056
ENSMUSG00000035623	Rsf1	4490.76	0.240951	0.0572446	4.20914	2.5634e-05	0.000406686	4490.76	-0.054982	0.0590078	-0.931775	0.351453	0.798483	4490.76	0.185969	0.0590975	3.14681	0.0016506	0.0302092
ENSMUSG00000048047	Zbtb33	2335.44	0.193076	0.045876	4.20865	2.56901e-05	0.000407273	2335.44	-0.0351354	0.0473069	-0.742712	0.457656	0.850835	2335.44	0.15794	0.0475089	3.32444	0.000885965	0.0204422
ENSMUSG00000086368	Gm13830	154.201	-0.369475	0.0878085	-4.20773	2.57949e-05	0.000408631	154.201	0.146738	0.0904809	1.62176	0.104855	0.518159	154.201	-0.222736	0.0897037	-2.48303	0.0130272	0.109012
ENSMUSG00000058388	Phtf1	4271.68	-0.12807	0.0304411	-4.20714	2.58623e-05	0.000409394	4271.68	0.0939652	0.0315472	2.97856	0.00289603	0.0722059	4271.68	-0.0341049	0.0315309	-1.08163	0.279416	0.572545
ENSMUSG00000087006	Gm13889	981.344	-0.280712	0.0667262	-4.20693	2.58867e-05	0.000409476	981.344	0.0702812	0.0688966	1.0201	0.307682	0.766638	981.344	-0.210431	0.0687355	-3.06146	0.00220259	0.036693
ENSMUSG00000044813	Shb	882.987	-0.199474	0.0474218	-4.20638	2.5949e-05	0.000410156	882.987	0.0362987	0.049315	0.736059	0.461695	0.853648	882.987	-0.163175	0.0491474	-3.32012	0.000899773	0.020663
ENSMUSG00000022489	Pde1b	12147.6	-0.216931	0.0515768	-4.20597	2.5996e-05	0.000410594	12147.6	0.0880385	0.0532763	1.65249	0.0984352	0.503147	12147.6	-0.128892	0.053264	-2.41988	0.0155257	0.121276
ENSMUSG00000035754	Wdr18	5306.13	-0.16651	0.0396047	-4.20431	2.61876e-05	0.000413314	5306.13	0.0135601	0.0410342	0.330458	0.741054	0.946834	5306.13	-0.15295	0.0410117	-3.72943	0.000191912	0.00736557
ENSMUSG00000031954	Cfdp1	6212.47	-0.156362	0.0371981	-4.20348	2.62838e-05	0.000414361	6212.47	0.0867373	0.0385298	2.25118	0.0243744	0.256451	6212.47	-0.0696245	0.0385156	-1.8077	0.0706538	0.282933
ENSMUSG00000042396	Rbm7	2592.08	0.179066	0.0426003	4.20341	2.62929e-05	0.000414361	2592.08	-0.0621108	0.0439733	-1.41247	0.157813	0.609114	2592.08	0.116955	0.0441628	2.64828	0.00809031	0.0817713
ENSMUSG00000042388	Dlgap3	5687.03	-0.235784	0.0560962	-4.2032	2.63167e-05	0.000414429	5687.03	0.111007	0.057907	1.91698	0.0552402	0.389084	5687.03	-0.124777	0.0578782	-2.15585	0.031095	0.180865
ENSMUSG00000047369	Dnah14	185.5	0.419628	0.0999187	4.19969	2.67281e-05	0.000420597	185.5	-0.31856	0.101586	-3.13585	0.00171355	0.0500897	185.5	0.101067	0.102267	0.988267	0.323022	0.616466
ENSMUSG00000031749	St3gal2	7380.58	-0.155166	0.0369753	-4.19648	2.711e-05	0.000426292	7380.58	0.134346	0.0382677	3.51069	0.00044694	0.0193346	7380.58	-0.0208195	0.0382527	-0.544263	0.58626	0.810603
ENSMUSG00000027427	Polr3f	2293.78	0.143503	0.0341991	4.19609	2.71559e-05	0.000426383	2293.78	-0.0101261	0.0352693	-0.287107	0.774031	0.960136	2293.78	0.133377	0.0355186	3.75512	0.000173261	0.00685207
ENSMUSG00000056665	Them6	5989.34	-0.231422	0.0551516	-4.1961	2.71556e-05	0.000426383	5989.34	0.0746868	0.0569506	1.31143	0.189712	0.650222	5989.34	-0.156735	0.0569241	-2.7534	0.00589804	0.066586
ENSMUSG00000031986	Sprtn	1760.63	0.164823	0.0392972	4.19426	2.73762e-05	0.000429526	1760.63	-0.0638282	0.0405464	-1.5742	0.115441	0.542511	1760.63	0.100995	0.0408389	2.473	0.0133984	0.111
ENSMUSG00000078902	Gm14443	307.814	0.338959	0.0808254	4.19372	2.74422e-05	0.000430244	307.814	-0.00320332	0.0822483	-0.038947	0.968933	0.995717	307.814	0.335756	0.0830903	4.04085	5.32568e-05	0.00307991
ENSMUSG00000017417	Plxdc1	1538.56	-0.293393	0.0699745	-4.19285	2.75467e-05	0.000431564	1538.56	0.160834	0.0720608	2.23193	0.0256199	0.263086	1538.56	-0.132559	0.0719608	-1.8421	0.065461	0.270637
ENSMUSG00000025648	Pfkfb4	1716.83	0.209185	0.0499034	4.1918	2.76745e-05	0.000432929	1716.83	-0.0700608	0.0514267	-1.36234	0.17309	0.629882	1716.83	0.139125	0.0516801	2.69203	0.00710179	0.0754159
ENSMUSG00000040506	Ambra1	6037.82	0.156441	0.0373199	4.19189	2.7664e-05	0.000432929	6037.82	-0.100449	0.0386034	-2.60209	0.00926581	0.148342	6037.82	0.0559915	0.0386923	1.4471	0.147869	0.414845
ENSMUSG00000010461	Eya4	367.538	0.38889	0.0927799	4.19154	2.77071e-05	0.000433122	367.538	-0.0732767	0.0944256	-0.776026	0.437734	0.842512	367.538	0.315614	0.0949177	3.32513	0.000883778	0.0204159
ENSMUSG00000056167	Cnot10	5858	0.155967	0.0372146	4.19103	2.77697e-05	0.000433781	5858	-0.12628	0.0385031	-3.27973	0.00103907	0.0354078	5858	0.0296876	0.0385933	0.769243	0.441749	0.716563
ENSMUSG00000033632	AW554918	1388.95	0.184047	0.0439233	4.1902	2.78706e-05	0.000435039	1388.95	-0.0884575	0.0453273	-1.95153	0.0509941	0.374594	1388.95	0.09559	0.045678	2.09269	0.0363766	0.198055
ENSMUSG00000009030	Pdcl	3066.63	0.195601	0.046686	4.18971	2.79306e-05	0.000435338	3066.63	-0.0115783	0.0481566	-0.240429	0.809998	0.969053	3066.63	0.184023	0.0483116	3.80908	0.000139484	0.0059243
ENSMUSG00000040606	Kazn	10365.6	-0.189315	0.0451843	-4.18984	2.79147e-05	0.000435338	10365.6	0.0950543	0.0467238	2.03439	0.0419126	0.33876	10365.6	-0.094261	0.046711	-2.01796	0.0435955	0.219577
ENSMUSG00000044772	Sntn	41.0256	-0.458531	0.109461	-4.18899	2.802e-05	0.000436412	41.0256	0.104346	0.107723	0.968648	0.332721	0.786724	41.0256	-0.354185	0.107992	-3.27973	0.00103905	0.022635
ENSMUSG00000032097	Ddx6	13914.5	0.160797	0.0384038	4.18701	2.82655e-05	0.000439913	13914.5	-0.0470454	0.0397161	-1.18454	0.236198	0.699683	13914.5	0.113752	0.0397545	2.86135	0.00421839	0.0550826
ENSMUSG00000036422	Pcdh8	1006.15	-0.326748	0.0780571	-4.18601	2.83901e-05	0.000441529	1006.15	0.294784	0.0801577	3.67755	0.000235487	0.0121385	1006.15	-0.0319641	0.080017	-0.399466	0.68955	0.866371
ENSMUSG00000043259	Fam13c	4274.72	-0.16521	0.0394805	-4.18461	2.85659e-05	0.000443939	4274.72	0.162084	0.0408487	3.96791	7.25068e-05	0.0050068	4274.72	-0.00312665	0.0408215	-0.0765932	0.938947	0.978978
ENSMUSG00000054072	Iigp1	297.021	0.45758	0.10938	4.1834	2.87177e-05	0.000445973	297.021	-0.142532	0.110524	-1.2896	0.197191	0.65969	297.021	0.315048	0.11076	2.84443	0.00444914	0.056622
ENSMUSG00000020838	Slc6a4	2548.41	-0.397931	0.0951321	-4.18293	2.87773e-05	0.000446513	2548.41	0.228192	0.0931785	2.44897	0.0143263	0.18942	2548.41	-0.169739	0.0931814	-1.8216	0.0685153	0.278151
ENSMUSG00000033389	Arhgap44	14956.1	-0.207734	0.049664	-4.1828	2.87944e-05	0.000446513	14956.1	0.121754	0.0513096	2.37293	0.0176474	0.213437	14956.1	-0.0859802	0.0512996	-1.67604	0.0937307	0.328475
ENSMUSG00000041481	Serpina3g	213.401	-0.380484	0.0909712	-4.18247	2.88361e-05	0.000446834	213.401	0.0756402	0.0935884	0.808221	0.418963	0.835049	213.401	-0.304844	0.0930949	-3.27455	0.0010583	0.0229774
ENSMUSG00000051515	Fam181b	2160.63	-0.2826	0.0675716	-4.18222	2.88671e-05	0.000446989	2160.63	0.0924549	0.0696404	1.3276	0.184309	0.644096	2160.63	-0.190145	0.0695702	-2.73313	0.00627347	0.0694965
ENSMUSG00000008690	Ncaph2	9299.61	-0.148681	0.0355786	-4.17894	2.9287e-05	0.000452831	9299.61	-0.0211537	0.0368683	-0.573762	0.566129	0.893748	9299.61	-0.169835	0.0368579	-4.60783	4.06901e-06	0.000524335
ENSMUSG00000030731	Syt3	7446.39	-0.214802	0.051401	-4.17895	2.92858e-05	0.000452831	7446.39	0.058453	0.0531126	1.10055	0.271093	0.735629	7446.39	-0.156349	0.0530925	-2.94484	0.00323118	0.0469435
ENSMUSG00000032171	Pin1	5533.81	-0.200531	0.0479887	-4.17871	2.93165e-05	0.000452959	5533.81	0.030877	0.0496338	0.622096	0.533879	0.88148	5533.81	-0.169654	0.0496071	-3.41995	0.000626328	0.0166006
ENSMUSG00000040483	Xaf1	1103.68	0.279899	0.0669909	4.17817	2.93869e-05	0.000453718	1103.68	-0.171165	0.068885	-2.48479	0.0129628	0.179159	1103.68	0.108734	0.0691783	1.5718	0.115998	0.3681
ENSMUSG00000063873	Slc24a3	7051.58	-0.260133	0.0622905	-4.17613	2.96511e-05	0.000457464	7051.58	-0.0289912	0.0642425	-0.451277	0.65179	0.92151	7051.58	-0.289125	0.0642216	-4.50198	6.73219e-06	0.000758714
ENSMUSG00000051278	Zgrf1	647.495	0.360227	0.0862685	4.17565	2.9714e-05	0.000457983	647.495	-0.1742	0.0881824	-1.97545	0.0482168	0.365047	647.495	0.186027	0.0885114	2.10173	0.0355771	0.195835
ENSMUSG00000055254	Ntrk2	43109	-0.262081	0.0627658	-4.17554	2.97277e-05	0.000457983	43109	0.213405	0.0646778	3.29951	0.00096854	0.0338231	43109	-0.0486762	0.0646742	-0.752637	0.451668	0.723775
ENSMUSG00000031639	Tlr3	2696.14	0.272771	0.0653474	4.17417	2.99074e-05	0.000460419	2696.14	0.0678105	0.0671802	1.00938	0.312792	0.770371	2696.14	0.340582	0.0673144	5.05956	4.20219e-07	0.000107275
ENSMUSG00000022961	Son	35553	0.23418	0.0561048	4.17398	2.99328e-05	0.000460476	35553	-0.0688106	0.0578833	-1.18878	0.234525	0.698806	35553	0.16537	0.0578945	2.85639	0.00428483	0.0553387
ENSMUSG00000020224	Llph	1667.74	-0.199766	0.0478674	-4.17331	3.002e-05	0.000461484	1667.74	0.025743	0.0496529	0.518459	0.604138	0.905633	1667.74	-0.174023	0.0495703	-3.51062	0.000447058	0.0134097
ENSMUSG00000023391	Dlx2	8.19194	0.304691	0.0730274	4.17228	3.01569e-05	0.000462921	8.19194	-0.164413	0.071247	-2.30764	0.0210191	NA	8.19194	0.140278	0.0706959	1.98425	0.0472283	NA
ENSMUSG00000032702	Kank1	2776.84	0.244937	0.0587039	4.17241	3.01398e-05	0.000462921	2776.84	-0.104026	0.0604878	-1.71978	0.0854716	0.470816	2776.84	0.14091	0.0606247	2.32431	0.020109	0.141336
ENSMUSG00000034168	Irf2bpl	3181.91	-0.177495	0.0425443	-4.172	3.01936e-05	0.000463149	3181.91	0.162696	0.0440022	3.69744	0.000217784	0.0115611	3181.91	-0.0147993	0.0439597	-0.336655	0.736377	0.891859
ENSMUSG00000047098	Rnf31	2072.14	0.200856	0.0481531	4.17119	3.03017e-05	0.000464474	2072.14	-0.0325867	0.0496291	-0.656606	0.511434	0.873683	2072.14	0.168269	0.0498478	3.37566	0.0007364	0.0180826
ENSMUSG00000052301	Doc2a	2081.36	-0.388291	0.0931502	-4.16844	3.06689e-05	0.000469764	2081.36	0.0176794	0.0951801	0.185747	0.852643	0.975575	2081.36	-0.370612	0.0951325	-3.89574	9.7898e-05	0.0047718
ENSMUSG00000053646	Plxnb1	10214.8	-0.190331	0.0456653	-4.16795	3.07348e-05	0.000470434	10214.8	0.125533	0.0472107	2.65898	0.00783767	0.135155	10214.8	-0.0647984	0.0471971	-1.37293	0.169774	0.447187
ENSMUSG00000040459	Arglu1	12478.2	0.210252	0.0504635	4.16642	3.09418e-05	0.000473181	12478.2	-0.130688	0.0521115	-2.50786	0.0121466	0.171009	12478.2	0.0795639	0.0521458	1.5258	0.12706	0.384435
ENSMUSG00000108778	Gm44670	62.9324	-0.450381	0.108101	-4.1663	3.09587e-05	0.000473181	62.9324	0.20735	0.110066	1.88388	0.0595819	0.401714	62.9324	-0.24303	0.109287	-2.22378	0.0261633	0.164589
ENSMUSG00000017146	Brca1	284.466	0.389999	0.0936144	4.16602	3.09967e-05	0.000473422	284.466	-0.238998	0.0954071	-2.50503	0.012244	0.171952	284.466	0.151001	0.0959972	1.57297	0.115725	0.367534
ENSMUSG00000032322	Pstpip1	568.435	-0.299033	0.0717828	-4.1658	3.10259e-05	0.000473528	568.435	0.150105	0.0740115	2.02813	0.0425473	0.341243	568.435	-0.148928	0.0737429	-2.01956	0.0434286	0.219359
ENSMUSG00000038534	Osbpl7	3081.71	-0.194521	0.0467389	-4.16186	3.15665e-05	0.000481165	3081.71	0.0847668	0.0483638	1.75269	0.0796549	0.457601	3081.71	-0.109754	0.0483171	-2.27153	0.0231148	0.153812
ENSMUSG00000048895	Cdk5r1	6826.28	-0.179018	0.0430142	-4.16182	3.15714e-05	0.000481165	6826.28	0.110519	0.044494	2.4839	0.0129953	0.179323	6826.28	-0.068499	0.0444741	-1.5402	0.123512	0.378694
ENSMUSG00000059824	Dbp	4692.83	-0.422111	0.101454	-4.1606	3.17415e-05	0.000483411	4692.83	0.251095	0.103184	2.43346	0.0149551	0.194363	4692.83	-0.171016	0.103168	-1.65765	0.0973873	0.334878
ENSMUSG00000034785	Dio1	10.2807	-0.373192	0.0897089	-4.16003	3.18208e-05	0.000484272	10.2807	0.185355	0.0872399	2.12466	0.0336153	NA	10.2807	-0.187837	0.0877929	-2.13955	0.0323915	0.185276
ENSMUSG00000030424	Zfp939	521.665	0.227124	0.0546136	4.15874	3.20007e-05	0.000486662	521.665	-0.0576705	0.0559738	-1.03031	0.302864	0.762011	521.665	0.169454	0.0567555	2.98567	0.00282955	0.0433367
ENSMUSG00000100303	2600014E21Rik	432.871	-0.470086	0.113123	-4.15553	3.24529e-05	0.000493188	432.871	0.103105	0.114103	0.903621	0.366196	0.805412	432.871	-0.366981	0.114038	-3.21806	0.00129059	0.0263207
ENSMUSG00000040621	Gemin8	704.413	-0.215777	0.0519282	-4.15529	3.24869e-05	0.000493352	704.413	0.0467969	0.0539987	0.86663	0.386145	0.817981	704.413	-0.16898	0.0537896	-3.1415	0.00168087	0.0305138
ENSMUSG00000023192	Grm2	642.335	-0.431609	0.103951	-4.15204	3.29525e-05	0.000500065	642.335	0.287989	0.105618	2.72672	0.00639679	0.11981	642.335	-0.143619	0.105514	-1.36114	0.17347	0.452868
ENSMUSG00000047694	Yipf6	5012.24	0.159938	0.038537	4.15026	3.32101e-05	0.000503615	5012.24	-0.0318567	0.0398196	-0.800026	0.423695	0.837017	5012.24	0.128082	0.0399247	3.20808	0.00133622	0.0269741
ENSMUSG00000055296	Tmem245	8355.14	0.217971	0.0525751	4.14589	3.38494e-05	0.000512945	8355.14	-0.0832477	0.0542544	-1.5344	0.124932	0.559534	8355.14	0.134723	0.0543026	2.48097	0.0131026	0.109379
ENSMUSG00000082305	Gm2420	11.7288	0.443446	0.10698	4.14512	3.39639e-05	0.000514313	11.7288	-0.367309	0.105516	-3.48107	0.00049942	NA	11.7288	0.0761371	0.104154	0.731009	0.464774	0.733384
ENSMUSG00000090084	Srpx	36.0546	0.483631	0.116701	4.14419	3.41013e-05	0.000516028	36.0546	-0.381247	0.116908	-3.26108	0.00110989	0.0366603	36.0546	0.102384	0.117101	0.874327	0.38194	0.668479
ENSMUSG00000028957	Per3	3398	-0.24787	0.0598157	-4.14389	3.41464e-05	0.000516343	3398	0.0417101	0.0617473	0.675497	0.49936	0.871492	3398	-0.206159	0.061702	-3.34121	0.000834139	0.0196653
ENSMUSG00000033460	Armcx1	9383.92	0.178813	0.0431649	4.14256	3.43449e-05	0.000518976	9383.92	-0.0288125	0.0446027	-0.645981	0.518291	0.87556	9383.92	0.150001	0.0446552	3.35909	0.000782007	0.0188698
ENSMUSG00000028064	Sema4a	3566.11	-0.290211	0.0700859	-4.14079	3.46119e-05	0.000522639	3566.11	0.113933	0.0721416	1.57929	0.114268	0.539334	3566.11	-0.176278	0.0720998	-2.44491	0.0144888	0.116155
ENSMUSG00000045216	Hs6st1	5662.03	-0.142036	0.0343193	-4.13867	3.49318e-05	0.000526723	5662.03	0.0593178	0.0355627	1.66798	0.0953204	0.495739	5662.03	-0.0827186	0.0355468	-2.32703	0.0199636	0.140923
ENSMUSG00000053929	Cyhr1	12716.7	-0.123936	0.0299455	-4.13873	3.49227e-05	0.000526723	12716.7	0.0307016	0.0310318	0.989358	0.322488	0.778648	12716.7	-0.0932347	0.0310274	-3.00492	0.00265654	0.0415354
ENSMUSG00000038836	Agbl3	994.373	0.212325	0.0513053	4.13846	3.49648e-05	0.000526847	994.373	-0.117974	0.0528772	-2.2311	0.0256743	0.263349	994.373	0.0943504	0.0533018	1.77012	0.0767078	0.295393
ENSMUSG00000063488	Zkscan7	772.761	0.222793	0.0538447	4.1377	3.50799e-05	0.000528209	772.761	-0.204966	0.0555956	-3.68673	0.00022715	0.0118572	772.761	0.0178271	0.0561066	0.317735	0.750686	0.898787
ENSMUSG00000028328	Tmod1	3929.93	-0.27084	0.0654859	-4.13585	3.53647e-05	0.000532041	3929.93	0.288099	0.0674351	4.27223	1.93525e-05	0.00187371	3929.93	0.0172589	0.0673946	0.256087	0.797884	0.919952
ENSMUSG00000079339	Ifit1bl1	314.734	0.300572	0.072677	4.13572	3.53844e-05	0.000532041	314.734	-0.0310612	0.074088	-0.419248	0.675035	0.929246	314.734	0.26951	0.0750557	3.5908	0.000329661	0.0106767
ENSMUSG00000002504	Slc9a3r2	4835.19	-0.163013	0.0394317	-4.13406	3.56404e-05	0.000535512	4835.19	0.0740145	0.0408278	1.81284	0.0698558	0.430836	4835.19	-0.0889989	0.0408022	-2.18123	0.0291666	0.174598
ENSMUSG00000055805	Fmnl1	3378.56	-0.204047	0.0493604	-4.13383	3.56772e-05	0.000535687	3378.56	0.130097	0.0510254	2.54966	0.0107828	0.160942	3378.56	-0.0739501	0.0509817	-1.45052	0.146913	0.414106
ENSMUSG00000027177	Hipk3	8544.19	0.145135	0.0351137	4.1333	3.57588e-05	0.000536533	8544.19	-0.0453098	0.0363176	-1.2476	0.212178	0.676953	8544.19	0.0998256	0.0363828	2.74376	0.00607401	0.0679503
ENSMUSG00000091811	Inafm1	3373.17	-0.179528	0.0434401	-4.13277	3.58412e-05	0.000537391	3373.17	0.0218979	0.0449961	0.486663	0.626497	0.911671	3373.17	-0.15763	0.0449541	-3.50647	0.000454092	0.0135167
ENSMUSG00000038990	Cables2	5280.35	-0.224012	0.0542088	-4.1324	3.58991e-05	0.000537881	5280.35	0.138205	0.0559723	2.46916	0.013543	0.183104	5280.35	-0.0858078	0.0559422	-1.53386	0.125063	0.38119
ENSMUSG00000024968	Rcor2	593.686	-0.303006	0.0733275	-4.13223	3.59255e-05	0.000537897	593.686	0.0194669	0.0757358	0.257038	0.79715	0.966165	593.686	-0.283539	0.0754924	-3.75587	0.000172742	0.00684541
ENSMUSG00000087196	Gm13373	21.1121	-0.466674	0.112955	-4.1315	3.60404e-05	0.000539238	21.1121	0.0868729	0.111225	0.781052	0.434772	0.841825	21.1121	-0.379801	0.111734	-3.39916	0.000675925	0.0173174
ENSMUSG00000046191	Pcdhb20	828.665	0.26442	0.0640142	4.13065	3.6174e-05	0.000540857	828.665	-0.0742401	0.0657214	-1.12962	0.258637	0.722012	828.665	0.19018	0.0661396	2.87543	0.00403477	0.0538438
ENSMUSG00000026721	Rabgap1l	8325.49	0.172642	0.0418052	4.12967	3.63282e-05	0.000542781	8325.49	-0.0363256	0.043203	-0.840812	0.400453	0.824565	8325.49	0.136316	0.0432629	3.15087	0.00162782	0.0299978
ENSMUSG00000017697	Ada	130.179	0.452983	0.109719	4.12857	3.65024e-05	0.000545002	130.179	-0.291023	0.110849	-2.6254	0.00865469	0.144106	130.179	0.16196	0.111342	1.45462	0.145774	0.413224
ENSMUSG00000037995	Igsf9	227.655	-0.46449	0.11255	-4.12697	3.67571e-05	0.00054842	227.655	-0.0166897	0.113715	-0.146768	0.883315	0.980015	227.655	-0.48118	0.113587	-4.23621	2.27328e-05	0.00178001
ENSMUSG00000036067	Slc2a6	2051.39	-0.211879	0.0513711	-4.12448	3.71571e-05	0.000553613	2051.39	0.102642	0.0531253	1.93207	0.0533511	0.381804	2051.39	-0.109237	0.0530506	-2.05912	0.039483	0.207155
ENSMUSG00000069793	Slfn9	88.6144	0.438334	0.106274	4.12456	3.71442e-05	0.000553613	88.6144	-0.0120501	0.106936	-0.112685	0.91028	0.984472	88.6144	0.426284	0.108005	3.94689	7.91714e-05	0.00410533
ENSMUSG00000025584	Pde8a	4292.34	-0.26974	0.0654059	-4.12409	3.72203e-05	0.000554165	4292.34	0.225383	0.0673731	3.34529	0.000821957	0.029815	4292.34	-0.0443571	0.0673382	-0.658722	0.510074	0.764406
ENSMUSG00000030779	Rbbp6	8631.35	0.145951	0.0354119	4.12153	3.76366e-05	0.000559973	8631.35	-0.0842619	0.0366398	-2.29974	0.0214631	0.237457	8631.35	0.0616894	0.0367045	1.68071	0.0928199	0.32678
ENSMUSG00000011306	Sugp1	4815.57	0.128403	0.0311597	4.12082	3.77525e-05	0.000561305	4815.57	-0.0839381	0.0322525	-2.60253	0.00925389	0.148281	4815.57	0.0444653	0.0323761	1.3734	0.169629	0.447051
ENSMUSG00000028759	Hp1bp3	19610.6	0.103029	0.0250062	4.12016	3.78616e-05	0.000562535	19610.6	-0.0475779	0.025898	-1.83712	0.0661917	0.421448	19610.6	0.0554514	0.025933	2.13825	0.0324961	0.185636
ENSMUSG00000070420	Zscan25	1035.46	0.204354	0.049613	4.11896	3.80584e-05	0.000565064	1035.46	-0.0937306	0.0510993	-1.83428	0.0666117	0.422652	1035.46	0.110624	0.0515144	2.14743	0.0317591	0.182765
ENSMUSG00000028436	Dcaf12	4652.59	-0.141957	0.0344785	-4.11727	3.83394e-05	0.000568578	4652.59	0.100566	0.0357147	2.81583	0.00486519	0.10037	4652.59	-0.0413905	0.0356961	-1.15952	0.246243	0.5366
ENSMUSG00000050821	Fam131a	3880.7	-0.195262	0.0474257	-4.11721	3.83485e-05	0.000568578	3880.7	0.0217703	0.0490881	0.443494	0.657409	0.923628	3880.7	-0.173492	0.0490534	-3.53679	0.000405028	0.0125546
ENSMUSG00000030421	Uri1	4213.67	0.157749	0.0383212	4.1165	3.8467e-05	0.000569938	4213.67	-0.06878	0.0396167	-1.73614	0.0825397	0.464115	4213.67	0.0889694	0.0397432	2.23861	0.0251814	0.160796
ENSMUSG00000022351	Sqle	8244.54	-0.224748	0.0546332	-4.11376	3.89258e-05	0.000576335	8244.54	0.0681509	0.0564137	1.20806	0.227026	0.6915	8244.54	-0.156597	0.0563959	-2.77675	0.00549049	0.064024
ENSMUSG00000033644	Piwil2	154.381	-0.403768	0.0981912	-4.11206	3.92152e-05	0.000580217	154.381	0.177047	0.100456	1.76244	0.0779951	0.452666	154.381	-0.226721	0.0999038	-2.26939	0.0232446	0.153929
ENSMUSG00000050796	B3galt6	994.785	-0.221855	0.0539624	-4.11129	3.93454e-05	0.000581738	994.785	0.0720958	0.0559385	1.28884	0.197453	0.659988	994.785	-0.149759	0.0557939	-2.68415	0.00727139	0.0765085
ENSMUSG00000031519	Asb5	64.4542	0.449492	0.10934	4.11097	3.94e-05	0.000582141	64.4542	-0.197696	0.110128	-1.79514	0.0726315	0.437774	64.4542	0.251796	0.111172	2.26493	0.0235167	0.154801
ENSMUSG00000013076	Amotl1	4728.1	-0.257515	0.0626554	-4.11001	3.95637e-05	0.000583856	4728.1	0.11213	0.0645979	1.73582	0.0825954	0.464115	4728.1	-0.145384	0.0645654	-2.25174	0.024339	0.157968
ENSMUSG00000022201	Zfr	19181.9	0.186217	0.045312	4.10965	3.96257e-05	0.000583856	19181.9	-0.0916049	0.0468298	-1.95613	0.0504504	0.372856	19181.9	0.0946116	0.0468548	2.01925	0.0434612	0.219365
ENSMUSG00000066151	Fkbp15	3936.65	0.129042	0.0313998	4.10965	3.96257e-05	0.000583856	3936.65	-0.0699907	0.0324847	-2.15458	0.031195	0.292887	3936.65	0.0590514	0.0326343	1.80949	0.070375	0.282093
ENSMUSG00000068747	Sort1	28760	-0.195713	0.0476209	-4.10982	3.95965e-05	0.000583856	28760	0.11072	0.0492103	2.24994	0.024453	0.256869	28760	-0.0849935	0.0492055	-1.72732	0.0841109	0.310089
ENSMUSG00000057130	Txnl4a	1466.03	-0.207846	0.0505815	-4.10913	3.97145e-05	0.000584759	1466.03	0.0389796	0.0524354	0.743384	0.457249	0.850835	1466.03	-0.168867	0.0523398	-3.22635	0.00125379	0.0258406
ENSMUSG00000066456	Hmgn3	2907.58	0.292274	0.0711313	4.10894	3.97485e-05	0.000584855	2907.58	-0.0644278	0.0730977	-0.881393	0.378105	0.813104	2907.58	0.227846	0.0732056	3.11241	0.00185564	0.0326195
ENSMUSG00000021178	Psmc1	14483.1	-0.137919	0.0335827	-4.10684	4.0111e-05	0.000589781	14483.1	0.0284803	0.0347854	0.818744	0.412932	0.831626	14483.1	-0.109439	0.0347805	-3.14655	0.0016521	0.0302092
ENSMUSG00000022421	Nptxr	8914.95	-0.240562	0.0585858	-4.10615	4.02309e-05	0.000591136	8914.95	0.0558267	0.0604489	0.923535	0.355728	0.801264	8914.95	-0.184735	0.0604326	-3.05688	0.00223652	0.0369801
ENSMUSG00000040462	Os9	11906.4	0.139851	0.0340628	4.10569	4.03112e-05	0.000591753	11906.4	-0.104657	0.0352559	-2.96849	0.00299267	0.0737838	11906.4	0.0351942	0.0353034	0.996906	0.31881	0.612881
ENSMUSG00000103520	1110025M09Rik	85.7629	0.44371	0.108075	4.10559	4.03285e-05	0.000591753	85.7629	-0.203712	0.109052	-1.86802	0.061759	0.4074	85.7629	0.239999	0.109933	2.18314	0.0290256	0.174127
ENSMUSG00000062627	Mysm1	2674.55	0.256851	0.0625637	4.10543	4.03569e-05	0.000591762	2674.55	-0.0710435	0.0644029	-1.10311	0.269979	0.734515	2674.55	0.185807	0.064536	2.87913	0.00398774	0.0535462
ENSMUSG00000011884	Gltp	8571.94	-0.204837	0.0499015	-4.10484	4.046e-05	0.000592865	8571.94	0.0641997	0.0515729	1.24483	0.213193	0.677242	8571.94	-0.140638	0.051557	-2.72781	0.00637564	0.0702341
ENSMUSG00000007682	Dio2	2501.43	-0.339659	0.0827595	-4.10417	4.05762e-05	0.000593767	2501.43	0.306826	0.0848386	3.61659	0.00029851	0.0142688	2501.43	-0.0328331	0.0847871	-0.387242	0.698577	0.870834
ENSMUSG00000043165	Lor	265.425	-0.389504	0.0949045	-4.10417	4.05773e-05	0.000593767	265.425	0.0849801	0.0973033	0.873353	0.38247	0.815799	265.425	-0.304524	0.0969643	-3.14058	0.00168615	0.0305813
ENSMUSG00000032323	Cyp11a1	113.923	-0.46467	0.113226	-4.10391	4.06234e-05	0.000594034	113.923	0.354956	0.114227	3.10746	0.00188705	0.0537867	113.923	-0.109714	0.113985	-0.962534	0.335782	0.628502
ENSMUSG00000034957	Cebpa	522.098	-0.322101	0.0785343	-4.10141	4.10643e-05	0.000600069	522.098	0.315941	0.0805952	3.9201	8.85129e-05	0.00578464	522.098	-0.00616019	0.0803192	-0.0766964	0.938865	0.978978
ENSMUSG00000048022	Tmem229a	10763.1	-0.231347	0.0564531	-4.09804	4.16661e-05	0.000608445	10763.1	0.275644	0.0582415	4.73278	2.21466e-06	0.00033218	10763.1	0.044297	0.0582276	0.760756	0.446803	0.71991
ENSMUSG00000025038	Efhc2	261.828	0.4054	0.098947	4.09715	4.18275e-05	0.000610163	261.828	-0.241089	0.100601	-2.39649	0.0165528	0.206055	261.828	0.164311	0.101106	1.62514	0.104132	0.347409
ENSMUSG00000066861	Oas1g	34.5063	0.472212	0.115256	4.09707	4.1841e-05	0.000610163	34.5063	-0.0297978	0.114794	-0.259576	0.795191	0.965359	34.5063	0.442414	0.114342	3.86922	0.000109183	0.00510487
ENSMUSG00000008348	Ubc	14055.8	-0.158613	0.0387265	-4.09572	4.20862e-05	0.000612182	14055.8	0.0201268	0.0400859	0.502091	0.615603	0.907113	14055.8	-0.138486	0.040078	-3.45541	0.000549462	0.0151526
ENSMUSG00000020850	Prpf8	20907.2	0.180574	0.0440857	4.09597	4.204e-05	0.000612182	20907.2	-0.07412	0.045568	-1.62658	0.103826	0.516717	20907.2	0.106454	0.0455909	2.33498	0.0195444	0.139031
ENSMUSG00000031024	St5	2348.34	0.282779	0.0690435	4.09567	4.20945e-05	0.000612182	2348.34	-0.185591	0.0710179	-2.6133	0.00896716	0.145171	2348.34	0.0971879	0.0711502	1.36596	0.171953	0.450311
ENSMUSG00000102796	Gm37711	470.238	-0.381545	0.0931569	-4.09572	4.20857e-05	0.000612182	470.238	0.233074	0.0952426	2.44716	0.0143989	0.189967	470.238	-0.148471	0.0950279	-1.5624	0.118194	0.370906
ENSMUSG00000026189	Pecr	470.564	0.270702	0.0661305	4.09344	4.25012e-05	0.000617675	470.564	-0.17133	0.0679207	-2.5225	0.0116523	0.167367	470.564	0.0993715	0.0686058	1.44844	0.147494	0.414488
ENSMUSG00000037400	Atp11b	11396.9	0.295055	0.0721033	4.09212	4.27451e-05	0.000620795	11396.9	-0.143005	0.0741251	-1.92924	0.0537008	0.383257	11396.9	0.15205	0.0741508	2.05055	0.0403105	0.209638
ENSMUSG00000042063	Zfp386	1883.02	0.198958	0.0486402	4.09041	4.30608e-05	0.000624954	1883.02	-0.0554646	0.0501608	-1.10574	0.268841	0.73305	1883.02	0.143494	0.0504034	2.84691	0.00441457	0.0563298
ENSMUSG00000032537	Ephb1	6409.62	-0.204486	0.0499952	-4.0901	4.31184e-05	0.000625363	6409.62	0.0729495	0.0516785	1.4116	0.158067	0.609709	6409.62	-0.131536	0.0516579	-2.54629	0.0108875	0.0986682
ENSMUSG00000097360	9430065F17Rik	120.699	0.375887	0.0919097	4.08975	4.31844e-05	0.000625894	120.699	-0.0614694	0.0928693	-0.661892	0.508041	0.873683	120.699	0.314418	0.0943868	3.33117	0.00086483	0.0201212
ENSMUSG00000091896	Ube2d2a	13998	-0.124152	0.0303639	-4.08881	4.33592e-05	0.000628	13998	0.0146973	0.0314683	0.467049	0.640465	0.918262	13998	-0.109455	0.0314655	-3.47858	0.000504079	0.0143266
ENSMUSG00000059183	Mtfmt	1095.88	0.155913	0.038136	4.08834	4.34478e-05	0.000628856	1095.88	-0.112908	0.0394046	-2.86535	0.00416544	0.0904272	1095.88	0.0430048	0.0398673	1.0787	0.280722	0.573835
ENSMUSG00000043183	Simc1	1839.48	0.253492	0.062021	4.0872	4.36613e-05	0.000631087	1839.48	-0.158012	0.063885	-2.47338	0.0133841	0.181688	1839.48	0.0954801	0.0640793	1.49003	0.136216	0.398437
ENSMUSG00000050751	Pgbd5	5036.78	-0.181672	0.0444479	-4.08731	4.36405e-05	0.000631087	5036.78	0.135997	0.045969	2.95844	0.00309196	0.0744471	5036.78	-0.0456756	0.0459436	-0.994167	0.320142	0.614317
ENSMUSG00000030678	Maz	9068.01	-0.160218	0.039211	-4.08605	4.38775e-05	0.000633782	9068.01	0.050586	0.0405893	1.24629	0.212658	0.677242	9068.01	-0.109632	0.0405767	-2.70185	0.00689542	0.0740126
ENSMUSG00000081219	Bambi-ps1	142.714	-0.348922	0.085405	-4.0855	4.39821e-05	0.000634864	142.714	0.195068	0.0880451	2.21554	0.0267228	0.269125	142.714	-0.153854	0.0872037	-1.76431	0.0776803	0.297434
ENSMUSG00000041408	Wapl	4713.01	0.166543	0.0407729	4.08464	4.41451e-05	0.000636784	4713.01	-0.0100544	0.0421116	-0.238757	0.811294	0.969172	4713.01	0.156488	0.0422202	3.70648	0.000210163	0.00771665
ENSMUSG00000020392	Cdkn2aipnl	4965.52	-0.181323	0.0443978	-4.08406	4.42564e-05	0.000637958	4965.52	-0.0063022	0.0459779	-0.13707	0.890975	0.98187	4965.52	-0.187625	0.0459543	-4.08287	4.44838e-05	0.00275796
ENSMUSG00000030930	Chst15	2206.26	-0.26327	0.0644747	-4.08331	4.4399e-05	0.000639071	2206.26	0.121965	0.0664809	1.83458	0.0665673	0.422652	2206.26	-0.141305	0.0664126	-2.12769	0.033363	0.189093
ENSMUSG00000041771	Slc24a4	459.831	-0.385153	0.0943218	-4.08339	4.43838e-05	0.000639071	459.831	0.29879	0.0963264	3.10185	0.00192316	0.0544767	459.831	-0.0863626	0.09611	-0.898581	0.368876	0.657162
ENSMUSG00000053411	Cbx7	6862.81	0.16874	0.0413256	4.08318	4.44237e-05	0.000639071	6862.81	-0.0974832	0.0427219	-2.28181	0.0225008	0.245085	6862.81	0.0712567	0.042793	1.66515	0.0958829	0.33193
ENSMUSG00000090031	4732440D04Rik	442.623	0.300911	0.0737286	4.08134	4.47776e-05	0.000643727	442.623	-0.105475	0.0754596	-1.39777	0.162183	0.616106	442.623	0.195437	0.0761058	2.56796	0.0102299	0.0945275
ENSMUSG00000022498	Txndc11	2233.91	0.172439	0.0422576	4.08066	4.49078e-05	0.000645164	2233.91	-0.0751004	0.0436268	-1.72143	0.0851734	0.470816	2233.91	0.0973384	0.0438431	2.22015	0.0264084	0.165424
ENSMUSG00000020594	Pum2	13056.7	0.181854	0.0445709	4.08012	4.50132e-05	0.000645725	13056.7	-0.00685688	0.0460522	-0.148894	0.881638	0.979789	13056.7	0.174998	0.0460891	3.79694	0.000146492	0.00612907
ENSMUSG00000024383	Map3k2	3028.4	0.234413	0.0574543	4.07999	4.50379e-05	0.000645725	3028.4	-0.0716067	0.0592032	-1.20951	0.226468	0.691033	3028.4	0.162806	0.059329	2.74413	0.00606724	0.0679503
ENSMUSG00000087050	Dhrs13os	80.3065	0.43836	0.107439	4.08009	4.50177e-05	0.000645725	80.3065	-0.252413	0.108528	-2.32579	0.0200296	0.228933	80.3065	0.185946	0.109501	1.69813	0.0894835	0.319585
ENSMUSG00000042622	Maff	210.916	0.382109	0.0936599	4.07975	4.50843e-05	0.000645956	210.916	0.0176863	0.0948721	0.186422	0.852114	0.975575	210.916	0.399795	0.0957001	4.17758	2.94622e-05	0.00210427
ENSMUSG00000071042	Rasgrp3	3644.9	-0.23222	0.0569278	-4.07921	4.51897e-05	0.00064703	3644.9	0.154239	0.0587635	2.62474	0.00867144	0.144235	3644.9	-0.0779811	0.0587237	-1.32793	0.1842	0.465041
ENSMUSG00000036249	Rbm43	1716.03	0.155753	0.0381946	4.07789	4.54465e-05	0.000650269	1716.03	-0.088733	0.039464	-2.24845	0.0245472	0.257338	1716.03	0.0670202	0.0397656	1.68538	0.0919152	0.324792
ENSMUSG00000024907	Gal	546.004	-0.445754	0.109333	-4.07703	4.56138e-05	0.000652226	546.004	-0.0362807	0.107843	-0.336422	0.736553	0.944646	546.004	-0.482035	0.107862	-4.46898	7.85931e-06	0.000849297
ENSMUSG00000097574	C920006O11Rik	315.963	0.266871	0.0654679	4.07637	4.57447e-05	0.000653657	315.963	-0.0897637	0.0668912	-1.34194	0.179617	0.63772	315.963	0.177107	0.0679432	2.6067	0.00914194	0.0883238
ENSMUSG00000031789	Cngb1	170.05	-0.435547	0.106877	-4.07522	4.5971e-05	0.000656012	170.05	-0.00677352	0.108767	-0.0622758	0.950343	0.992765	170.05	-0.44232	0.108467	-4.07792	4.54404e-05	0.0027948
ENSMUSG00000058174	Gm5148	615.903	0.282035	0.0692072	4.07523	4.59685e-05	0.000656012	615.903	-0.169236	0.0710838	-2.3808	0.017275	0.210884	615.903	0.112799	0.071583	1.57578	0.115077	0.366492
ENSMUSG00000035248	Zcchc6	4295.36	0.137148	0.0336593	4.0746	4.60942e-05	0.000657328	4295.36	0.00521853	0.0347675	0.150098	0.880687	0.979737	4295.36	0.142367	0.0349015	4.0791	4.52109e-05	0.00278948
ENSMUSG00000086124	A530076I17Rik	28.4716	0.475934	0.116819	4.0741	4.61923e-05	0.000658287	28.4716	-0.0431332	0.116661	-0.369732	0.711582	0.937252	28.4716	0.432801	0.11632	3.72077	0.000198614	0.00753381
ENSMUSG00000072964	Bhlhb9	4974.7	0.152666	0.0374879	4.07241	4.65297e-05	0.000662651	4974.7	-0.0938196	0.0387758	-2.41954	0.0155401	0.198858	4974.7	0.0588466	0.0388827	1.51344	0.130168	0.389665
ENSMUSG00000037286	Stag1	3596.57	0.186141	0.0457157	4.0717	4.66703e-05	0.000664209	3596.57	-0.0340802	0.0471919	-0.722163	0.470194	0.856401	3596.57	0.152061	0.0473246	3.21314	0.00131291	0.0266191
ENSMUSG00000025375	Aatk	36357.9	-0.162885	0.0400079	-4.07132	4.67484e-05	0.000664433	36357.9	0.0633582	0.0413881	1.53083	0.125811	0.56124	36357.9	-0.0995266	0.041385	-2.4049	0.0161771	0.124765
ENSMUSG00000031323	Dmrtc1a	263.291	0.31113	0.0764188	4.07138	4.67348e-05	0.000664433	263.291	-0.232577	0.0783291	-2.96923	0.0029855	0.073727	263.291	0.0785531	0.0793147	0.990398	0.32198	0.615373
ENSMUSG00000027824	Vmn2r1	61.9101	0.441438	0.108478	4.06937	4.71407e-05	0.000669562	61.9101	-0.161618	0.109173	-1.48038	0.138771	0.580996	61.9101	0.279819	0.11036	2.53552	0.0112282	0.10028
ENSMUSG00000014504	Srp19	3432.78	-0.159339	0.0391591	-4.06901	4.7214e-05	0.000670155	3432.78	0.0567013	0.0405823	1.39719	0.162355	0.616106	3432.78	-0.102637	0.0405511	-2.53106	0.0113718	0.101194
ENSMUSG00000055371	Stam2	2527.09	0.147547	0.0362648	4.0686	4.72961e-05	0.000670427	2527.09	-0.0785622	0.0374835	-2.09592	0.0360896	0.313582	2527.09	0.0689848	0.0376944	1.8301	0.0672343	0.274815
ENSMUSG00000061665	Cd2ap	3748.53	0.226063	0.0555617	4.06868	4.728e-05	0.000670427	3748.53	-0.150311	0.0573187	-2.62238	0.00873181	0.144489	3748.53	0.0757513	0.0574234	1.31917	0.187112	0.469045
ENSMUSG00000026634	Angel2	4046.05	0.124194	0.0305419	4.06637	4.77519e-05	0.000676438	4046.05	-0.0349494	0.0315704	-1.10703	0.268282	0.73305	4046.05	0.089245	0.0317171	2.81379	0.00489618	0.0597751
ENSMUSG00000042761	Mrap2	4227.73	-0.250198	0.0615641	-4.06403	4.8233e-05	0.000682798	4227.73	0.076144	0.0635063	1.199	0.230529	0.695608	4227.73	-0.174054	0.0634724	-2.7422	0.00610289	0.0682271
ENSMUSG00000051147	Nat2	127.87	0.379985	0.0935118	4.06349	4.83437e-05	0.00068391	127.87	-0.129388	0.0947831	-1.3651	0.172222	0.628913	127.87	0.250596	0.0961001	2.60766	0.00911645	0.0881664
ENSMUSG00000024793	Tnfrsf25	60.4988	-0.469572	0.115596	-4.06217	4.86195e-05	0.0006869	60.4988	0.0600788	0.11637	0.516274	0.605663	0.905937	60.4988	-0.409493	0.116147	-3.52566	0.000422431	0.0128915
ENSMUSG00000032469	Dbr1	900.035	0.247237	0.0608616	4.06228	4.85956e-05	0.0006869	900.035	-0.125159	0.0626215	-1.99867	0.0456446	0.35362	900.035	0.122077	0.0630219	1.93707	0.0527374	0.24273
ENSMUSG00000042389	Tsen2	1399.98	-0.192838	0.0474761	-4.0618	4.86966e-05	0.000687533	1399.98	0.0488099	0.0492424	0.991217	0.32158	0.77766	1399.98	-0.144028	0.0491463	-2.93061	0.00338299	0.0483564
ENSMUSG00000004892	Bcan	28750.6	-0.197274	0.0485901	-4.05997	4.9078e-05	0.000692459	28750.6	0.146479	0.0502022	2.91778	0.0035253	0.081144	28750.6	-0.0507953	0.0501975	-1.01191	0.311581	0.605672
ENSMUSG00000036185	Sapcd1	31.5305	0.475675	0.117176	4.05948	4.91814e-05	0.000693458	31.5305	-0.241674	0.117044	-2.06482	0.03894	0.326305	31.5305	0.234	0.116895	2.0018	0.045306	0.222895
ENSMUSG00000090137	Uba52	175.439	-0.37896	0.0933622	-4.05903	4.92764e-05	0.000694338	175.439	0.0888716	0.0958936	0.926773	0.354044	0.800552	175.439	-0.290088	0.0953298	-3.043	0.00234233	0.0381525
ENSMUSG00000091476	Gm16432	261.267	0.351324	0.0865789	4.05784	4.95279e-05	0.000697419	261.267	-0.17582	0.0883268	-1.99056	0.0465292	0.358199	261.267	0.175504	0.0891175	1.96935	0.0489125	0.23237
ENSMUSG00000008307	1700109H08Rik	340.616	0.347908	0.0857909	4.0553	5.0069e-05	0.000704573	340.616	-0.1787	0.0876085	-2.03976	0.0413745	0.337394	340.616	0.169208	0.0882258	1.9179	0.0551241	0.248959
ENSMUSG00000025780	Itih5	6244.36	0.27367	0.0674899	4.05497	5.01398e-05	0.000705049	6244.36	-0.0234726	0.0694377	-0.338038	0.735335	0.944214	6244.36	0.250197	0.0694915	3.6004	0.000317724	0.0104287
ENSMUSG00000037824	Tspan14	2779.1	-0.217918	0.0537428	-4.05484	5.01691e-05	0.000705049	2779.1	0.127292	0.0555283	2.29238	0.0218838	0.241091	2779.1	-0.0906264	0.0554768	-1.63359	0.102345	0.344246
ENSMUSG00000023921	Mut	5105.23	0.218615	0.0539269	4.05391	5.03696e-05	0.000707234	5105.23	-0.0609893	0.0556242	-1.09645	0.272881	0.736714	5105.23	0.157625	0.0557031	2.82974	0.00465858	0.0580458
ENSMUSG00000024853	Sf3b2	21887.7	0.0886425	0.0218665	4.05381	5.0391e-05	0.000707234	21887.7	-0.0536977	0.0226572	-2.37	0.017788	0.214328	21887.7	0.0349448	0.022692	1.53996	0.12357	0.378753
ENSMUSG00000027893	Ahcyl1	53198.4	-0.168238	0.0415067	-4.05326	5.05085e-05	0.000708335	53198.4	0.124402	0.042926	2.89806	0.00375483	0.0843062	53198.4	-0.0438358	0.0429238	-1.02125	0.307138	0.601734
ENSMUSG00000057388	Mrpl18	3885.18	-0.162585	0.0401148	-4.05299	5.05681e-05	0.000708335	3885.18	0.0617233	0.0415572	1.48526	0.137475	0.578774	3885.18	-0.100861	0.0415299	-2.42864	0.0151555	0.119436
ENSMUSG00000057778	Cyb5d2	1752.27	-0.186344	0.045977	-4.05298	5.05692e-05	0.000708335	1752.27	0.102006	0.0476167	2.14223	0.0321747	0.298121	1752.27	-0.0843377	0.0475428	-1.77393	0.0760742	0.294416
ENSMUSG00000021340	Gpld1	8403.17	-0.194849	0.0480982	-4.05106	5.09853e-05	0.00071294	8403.17	0.0538899	0.049725	1.08376	0.278472	0.740899	8403.17	-0.140959	0.0497092	-2.83567	0.00457294	0.0575734
ENSMUSG00000028626	Col9a2	1136.79	0.339949	0.0839184	4.05095	5.10096e-05	0.00071294	1136.79	-0.339968	0.0860006	-3.95309	7.7147e-05	0.00526759	1136.79	-1.90969e-05	0.086189	-0.00022157	0.999823	0.999885
ENSMUSG00000036368	Rmdn2	758.807	0.208478	0.051465	4.05087	5.10282e-05	0.00071294	758.807	-0.0268495	0.052822	-0.508302	0.611242	0.90677	758.807	0.181628	0.0533806	3.40251	0.000667689	0.0171968
ENSMUSG00000042532	Golga7b	5955.9	-0.204699	0.0505343	-4.0507	5.10654e-05	0.00071294	5955.9	0.0743906	0.0522282	1.42434	0.154349	0.603635	5955.9	-0.130308	0.0522049	-2.49609	0.0125569	0.106909
ENSMUSG00000047139	Cd24a	3490.82	-0.387558	0.0956765	-4.05071	5.1062e-05	0.00071294	3490.82	0.319109	0.0975864	3.27002	0.0010754	0.0361663	3490.82	-0.0684483	0.0975587	-0.701612	0.482921	0.746789
ENSMUSG00000052566	Hook2	1319.8	0.257581	0.0636064	4.04962	5.13016e-05	0.000715768	1319.8	-0.132753	0.065441	-2.02859	0.0425002	0.341243	1319.8	0.124829	0.0656967	1.90007	0.0574235	0.255089
ENSMUSG00000010554	Mettl16	3523.73	-0.199167	0.0491851	-4.04934	5.13631e-05	0.000715778	3523.73	0.132721	0.050845	2.61029	0.00904643	0.146108	3523.73	-0.0664466	0.0508062	-1.30784	0.190926	0.474262
ENSMUSG00000030282	Cmas	9873.82	-0.194064	0.0479252	-4.04931	5.13695e-05	0.000715778	9873.82	0.0298184	0.0495479	0.60181	0.547301	0.887073	9873.82	-0.164245	0.0495348	-3.31576	0.000913941	0.0208655
ENSMUSG00000000708	Kat2b	5237.47	0.226465	0.055936	4.04865	5.15134e-05	0.000717313	5237.47	-0.111511	0.0576982	-1.93266	0.0532783	0.381607	5237.47	0.114954	0.0577749	1.98969	0.0466248	0.226243
ENSMUSG00000017639	Rab11fip4	20061.3	-0.15465	0.038204	-4.048	5.16576e-05	0.000718851	20061.3	0.106848	0.0395317	2.70283	0.00687509	0.124438	20061.3	-0.0478021	0.0395268	-1.20936	0.226525	0.515286
ENSMUSG00000037580	Gch1	593.626	-0.474349	0.117186	-4.04782	5.1697e-05	0.00071893	593.626	0.243454	0.116961	2.0815	0.0373886	0.320756	593.626	-0.230895	0.116965	-1.97406	0.0483755	0.230991
ENSMUSG00000029253	Cenpc1	2509.94	0.223174	0.0551397	4.04744	5.17812e-05	0.000719631	2509.94	-0.0871762	0.056849	-1.53347	0.12516	0.559534	2509.94	0.135998	0.0570099	2.38552	0.017055	0.128889
ENSMUSG00000074923	Pak6	1470.49	-0.312071	0.0771438	-4.04531	5.22531e-05	0.000725715	1470.49	0.16953	0.0792794	2.13838	0.0324857	0.298915	1470.49	-0.142541	0.0791879	-1.80004	0.0718542	0.285498
ENSMUSG00000021629	Slc30a5	4238.33	0.205754	0.0508932	4.04286	5.28041e-05	0.000731828	4238.33	-0.106139	0.0525319	-2.02047	0.0433344	0.343875	4238.33	0.0996147	0.0526312	1.89269	0.0583988	0.257195
ENSMUSG00000031775	Pllp	12842.2	-0.24269	0.060025	-4.04314	5.27393e-05	0.000731828	12842.2	0.148927	0.0618962	2.40608	0.0161248	0.202657	12842.2	-0.0937625	0.0618846	-1.51512	0.129742	0.388802
ENSMUSG00000035941	Ibtk	3118.7	0.158652	0.0392437	4.04274	5.28308e-05	0.000731828	3118.7	-0.0428651	0.0405325	-1.05755	0.290261	0.751057	3118.7	0.115787	0.0406975	2.84506	0.00444032	0.0565466
ENSMUSG00000045731	Pnoc	1060.57	-0.346921	0.0858091	-4.04294	5.27855e-05	0.000731828	1060.57	0.241051	0.0879262	2.74151	0.0061157	0.11637	1060.57	-0.10587	0.0878167	-1.20558	0.227979	0.517152
ENSMUSG00000019082	Slc25a22	8989.28	-0.180701	0.0446997	-4.04256	5.28712e-05	0.000731912	8989.28	0.161177	0.0462094	3.48798	0.000486686	0.0205678	8989.28	-0.0195239	0.0461942	-0.422648	0.672552	0.857781
ENSMUSG00000029722	Agfg2	3069.77	-0.177624	0.0439454	-4.04193	5.30129e-05	0.000733397	3069.77	0.0602894	0.0455062	1.32486	0.185217	0.645403	3069.77	-0.117335	0.0454646	-2.5808	0.00985726	0.0928888
ENSMUSG00000026172	Bcs1l	1570.7	-0.224567	0.0555662	-4.04142	5.31279e-05	0.000734033	1570.7	0.122716	0.0574316	2.13673	0.0326201	0.299355	1570.7	-0.101851	0.0573384	-1.77631	0.0756823	0.29394
ENSMUSG00000042251	Pm20d1	629.161	-0.361798	0.0895191	-4.04157	5.30948e-05	0.000734033	629.161	0.420149	0.0914996	4.59181	4.39418e-06	0.000586928	629.161	0.0583508	0.0913165	0.638995	0.522826	0.773234
ENSMUSG00000022521	Crebbp	4484.2	0.2248	0.0556575	4.03899	5.36814e-05	0.0007412	4484.2	-0.0837892	0.0573973	-1.45981	0.144342	0.586847	4484.2	0.141011	0.0574851	2.453	0.0141671	0.11437
ENSMUSG00000063406	Tmed5	3303.77	0.200638	0.0496833	4.03833	5.38335e-05	0.000742819	3303.77	-0.0286015	0.0512488	-0.558092	0.576781	0.896153	3303.77	0.172036	0.0513817	3.3482	0.000813395	0.0194586
ENSMUSG00000030056	Isy1	1694.67	0.172091	0.0426395	4.03596	5.43802e-05	0.000749876	1694.67	-0.0951782	0.0440337	-2.16148	0.030658	0.289928	1694.67	0.0769131	0.0443168	1.73553	0.0826476	0.307633
ENSMUSG00000019992	Mtfr2	52.1255	0.44273	0.10972	4.0351	5.45798e-05	0.000752141	52.1255	-0.437444	0.111032	-3.93978	8.15551e-05	0.00543677	52.1255	0.00528634	0.112136	0.0471421	0.9624	0.988667
ENSMUSG00000026987	Baz2b	4950.98	0.251621	0.0623636	4.03474	5.46636e-05	0.000752323	4950.98	-0.0777286	0.0642346	-1.21007	0.226251	0.691033	4950.98	0.173892	0.0643064	2.70412	0.00684861	0.0736529
ENSMUSG00000066189	Cacng3	1488.99	-0.30181	0.0748018	-4.0348	5.46489e-05	0.000752323	1488.99	0.0431686	0.0770056	0.560591	0.575076	0.895297	1488.99	-0.258642	0.076919	-3.36252	0.000772342	0.0186828
ENSMUSG00000029307	Dmp1	1293.74	-0.417962	0.10362	-4.03362	5.49246e-05	0.000754938	1293.74	0.543246	0.105231	5.16243	2.43766e-07	6.02794e-05	1293.74	0.125284	0.105177	1.19117	0.233585	0.522391
ENSMUSG00000044098	Rsbn1	3261.01	0.215357	0.05339	4.03365	5.49161e-05	0.000754938	3261.01	-0.0277632	0.0550414	-0.504406	0.613976	0.906981	3261.01	0.187594	0.0551677	3.40043	0.000672811	0.0172876
ENSMUSG00000025533	Asl	2200.68	0.170595	0.0422977	4.03319	5.50239e-05	0.000755533	2200.68	-0.0824007	0.0436817	-1.88639	0.0592426	0.400325	2200.68	0.0881943	0.043901	2.00894	0.044544	0.22138
ENSMUSG00000036676	Tmtc3	1664.24	0.209288	0.0518921	4.03313	5.50388e-05	0.000755533	1664.24	-0.076844	0.0534808	-1.43685	0.150761	0.597341	1664.24	0.132444	0.0537298	2.46499	0.0137016	0.112291
ENSMUSG00000032410	Xrn1	3636.02	0.228731	0.0567528	4.0303	5.5705e-05	0.000763693	3636.02	-0.0698954	0.0584965	-1.19487	0.23214	0.696934	3636.02	0.158836	0.0586009	2.71046	0.00671894	0.0728178
ENSMUSG00000043263	Ifi209	47.6793	0.458373	0.113729	4.03041	5.56804e-05	0.000763693	47.6793	0.0787846	0.113809	0.692252	0.488779	0.866263	47.6793	0.537157	0.11465	4.68518	2.79716e-06	0.000401002
ENSMUSG00000097877	Gm26703	494.486	-0.444136	0.110208	-4.02999	5.57801e-05	0.000764231	494.486	0.119246	0.111497	1.0695	0.284846	0.74644	494.486	-0.324891	0.111418	-2.91597	0.00354584	0.0496699
ENSMUSG00000107464	Gm44150	40.9474	-0.199198	0.0494492	-4.02834	5.61712e-05	0.000769094	40.9474	0.00702769	0.047925	0.146639	0.883417	0.980015	40.9474	-0.192171	0.0479344	-4.00903	6.09679e-05	0.00341578
ENSMUSG00000026887	Mrrf	2359.92	-0.191508	0.0475602	-4.02665	5.65772e-05	0.000774156	2359.92	0.0587924	0.0492502	1.19375	0.232576	0.696934	2359.92	-0.132716	0.0491956	-2.69772	0.00698164	0.0745352
ENSMUSG00000028106	Rprd2	4187.81	0.207766	0.0516326	4.02392	5.72364e-05	0.000782672	4187.81	-0.0551378	0.0532716	-1.03503	0.300654	0.760333	4187.81	0.152628	0.0533729	2.85965	0.00424111	0.0552734
ENSMUSG00000016409	Nkap	1637.76	0.151079	0.0375599	4.02236	5.76177e-05	0.00078738	1637.76	0.00298964	0.0386907	0.0772705	0.938408	0.989552	1637.76	0.154069	0.0390191	3.94856	7.8623e-05	0.00409087
ENSMUSG00000018800	Abca5	8721.28	0.269933	0.0671266	4.02125	5.78908e-05	0.000790359	8721.28	-0.0494463	0.0690794	-0.71579	0.474121	0.859357	8721.28	0.220486	0.0691163	3.19007	0.00142236	0.0277094
ENSMUSG00000026775	Yme1l1	8652.1	0.132702	0.0330008	4.02117	5.79099e-05	0.000790359	8652.1	-0.0525253	0.0341445	-1.53832	0.12397	0.558887	8652.1	0.0801766	0.0342106	2.34362	0.0190977	0.137297
ENSMUSG00000014782	Plekhg4	211.924	-0.432032	0.107475	-4.01985	5.82353e-05	0.00079429	211.924	-0.00465948	0.109226	-0.0426591	0.965973	0.994829	211.924	-0.436691	0.109001	-4.00629	6.16788e-05	0.00342607
ENSMUSG00000079495	Nat8f6	32.3595	-0.459111	0.11425	-4.01849	5.85725e-05	0.000798378	32.3595	0.320997	0.113143	2.83709	0.00455267	0.0967176	32.3595	-0.138114	0.113458	-1.21732	0.223484	0.511584
ENSMUSG00000030956	Fam53b	3450.72	-0.215471	0.0536236	-4.01821	5.86431e-05	0.00079883	3450.72	0.162924	0.0553793	2.94196	0.00326144	0.0772071	3450.72	-0.052547	0.055338	-0.949565	0.342333	0.633914
ENSMUSG00000054716	Zfp771	1958.96	-0.213773	0.0532298	-4.01605	5.91824e-05	0.00080566	1958.96	-0.00424095	0.0550879	-0.0769851	0.938635	0.989677	1958.96	-0.218014	0.0550058	-3.96348	7.38646e-05	0.00394558
ENSMUSG00000024317	Rnf138	1189.53	0.197095	0.0490839	4.01547	5.93273e-05	0.000807116	1189.53	-0.0488947	0.0505186	-0.967856	0.333116	0.78688	1189.53	0.1482	0.0508801	2.91273	0.00358285	0.0499319
ENSMUSG00000031328	Flna	7487.16	0.265535	0.0661658	4.01318	5.99061e-05	0.00081447	7487.16	-0.162835	0.068118	-2.39048	0.0168264	0.207205	7487.16	0.102701	0.0681608	1.50674	0.131877	0.392191
ENSMUSG00000032293	Ireb2	6544.71	0.130813	0.0326104	4.01139	6.0361e-05	0.000820132	6544.71	0.0114153	0.0337066	0.338666	0.734861	0.944179	6544.71	0.142229	0.0337949	4.20859	2.56973e-05	0.001927
ENSMUSG00000028152	Tspan5	7216	-0.18344	0.0457358	-4.01086	6.04983e-05	0.000821472	7216	0.103939	0.0472935	2.19774	0.0279673	0.275807	7216	-0.0795009	0.0472762	-1.68162	0.0926416	0.326424
ENSMUSG00000081534	Slc48a1	17387.4	-0.165424	0.0412751	-4.00785	6.12741e-05	0.000831476	17387.4	0.0399312	0.0427029	0.935093	0.34974	0.797525	17387.4	-0.125493	0.0426968	-2.93917	0.00329092	0.0475282
ENSMUSG00000032172	Olfm2	6727.43	-0.265897	0.0663518	-4.00738	6.13959e-05	0.000832599	6727.43	0.00546788	0.0683566	0.0799905	0.936245	0.989453	6727.43	-0.260429	0.0683355	-3.81104	0.000138384	0.0059243
ENSMUSG00000066839	Ecsit	3595.41	-0.14901	0.0371968	-4.00598	6.17616e-05	0.000837025	3595.41	0.00221775	0.0385956	0.0574612	0.954178	0.993142	3595.41	-0.146792	0.0385709	-3.80577	0.000141364	0.00596574
ENSMUSG00000026701	Prdx6	19935.5	-0.313723	0.0783369	-4.0048	6.20704e-05	0.000840675	19935.5	0.1906	0.0804096	2.37036	0.0177709	0.214328	19935.5	-0.123124	0.0804031	-1.53133	0.125688	0.382002
ENSMUSG00000059479	B3gnt8	26.6183	-0.463005	0.115665	-4.00298	6.2549e-05	0.000846081	26.6183	0.0315042	0.116691	0.269979	0.787176	0.963514	26.6183	-0.431501	0.116276	-3.71099	0.00020645	0.00766695
ENSMUSG00000086815	3110082J24Rik	121.52	-0.393259	0.0982383	-4.00311	6.25147e-05	0.000846081	121.52	0.367461	0.100143	3.66935	0.000243164	0.012499	121.52	-0.0257984	0.0994313	-0.259459	0.795281	0.919255
ENSMUSG00000020109	Dnajb12	3121.75	0.111962	0.0279729	4.00254	6.2666e-05	0.000847125	3121.75	-0.0650142	0.0289511	-2.24565	0.0247262	0.257771	3121.75	0.0469483	0.0291506	1.61054	0.10728	0.352661
ENSMUSG00000004791	Pgf	767.735	-0.278987	0.0697191	-4.00159	6.29172e-05	0.000849981	767.735	0.188304	0.0718371	2.62127	0.00876033	0.144549	767.735	-0.0906831	0.0716505	-1.26563	0.205645	0.492623
ENSMUSG00000079834	Tmlhe	703.889	0.232063	0.0580009	4.00103	6.30678e-05	0.000851476	703.889	-0.0549659	0.0595228	-0.923443	0.355777	0.801274	703.889	0.177097	0.0600527	2.94903	0.0031877	0.0465548
ENSMUSG00000032217	Rnf111	3039.53	0.144349	0.0360804	4.00076	6.31406e-05	0.000851918	3039.53	-0.0761794	0.0372962	-2.04255	0.0410969	0.33641	3039.53	0.0681693	0.0374691	1.81935	0.0688584	0.278649
ENSMUSG00000001988	Npas1	863.086	-0.445247	0.11131	-4.00006	6.33258e-05	0.000853822	863.086	0.246647	0.112446	2.19348	0.0282728	0.277556	863.086	-0.1986	0.112405	-1.76682	0.0772583	0.296692
ENSMUSG00000022617	Chkb	2830.11	0.16042	0.0401072	3.99978	6.3402e-05	0.000853822	2830.11	-0.11479	0.0414641	-2.76842	0.00563294	0.110598	2830.11	0.0456298	0.0416361	1.09592	0.273115	0.565556
ENSMUSG00000034610	Zcchc11	2654.83	0.236765	0.0591926	3.99991	6.33659e-05	0.000853822	2654.83	-0.0617037	0.0609706	-1.01202	0.311526	0.769419	2654.83	0.175062	0.0611107	2.86466	0.00417456	0.0547353
ENSMUSG00000026319	2310035C23Rik	6031.43	0.148708	0.0371892	3.9987	6.36914e-05	0.000857177	6031.43	-0.0172089	0.0384347	-0.447744	0.654338	0.922475	6031.43	0.131499	0.0385219	3.41363	0.00064103	0.0168666
ENSMUSG00000038227	Hoxa9	5.47413	0.244945	0.0612623	3.99829	6.38006e-05	0.000858103	5.47413	-0.189833	0.0595163	-3.18959	0.00142476	NA	5.47413	0.0551121	0.0590966	0.932577	0.351039	NA
ENSMUSG00000042115	Klhdc8a	5500.04	-0.234717	0.0587138	-3.99765	6.39744e-05	0.000859898	5500.04	0.171618	0.060567	2.83352	0.00460387	0.0971699	5500.04	-0.0630993	0.0605406	-1.04226	0.297289	0.592432
ENSMUSG00000026662	Sephs1	2619.66	0.195684	0.0489713	3.9959	6.44501e-05	0.000865746	2619.66	-0.0386639	0.0505073	-0.765512	0.443967	0.844506	2619.66	0.15702	0.0506745	3.09861	0.00194432	0.0335473
ENSMUSG00000056459	Zbtb25	1084.66	0.225305	0.0564128	3.99386	6.50054e-05	0.000872655	1084.66	-0.117568	0.0580824	-2.02416	0.0429541	0.342646	1084.66	0.107737	0.0584276	1.84394	0.0651917	0.270262
ENSMUSG00000026222	Sp100	569.999	0.31884	0.0798512	3.99293	6.52618e-05	0.000875218	569.999	0.042276	0.081518	0.51861	0.604033	0.905633	569.999	0.361116	0.0819653	4.40573	1.0543e-05	0.00103295
ENSMUSG00000041607	Mbp	730471	-0.22655	0.0567407	-3.99272	6.53197e-05	0.000875218	730471	0.13087	0.058538	2.23565	0.0253749	0.261894	730471	-0.0956792	0.0585379	-1.63448	0.102157	0.343959
ENSMUSG00000048988	Elfn1	1448.11	-0.298603	0.0747843	-3.99286	6.52813e-05	0.000875218	1448.11	0.115423	0.0769404	1.50015	0.133574	0.571636	1448.11	-0.183181	0.0768489	-2.38365	0.017142	0.129341
ENSMUSG00000000378	Ccm2	3369.29	-0.18734	0.046923	-3.9925	6.53803e-05	0.000875479	3369.29	0.0332223	0.048567	0.68405	0.493943	0.869187	3369.29	-0.154118	0.048527	-3.17592	0.00149362	0.0284386
ENSMUSG00000016946	Kctd5	2580.5	-0.236074	0.059155	-3.99077	6.58587e-05	0.000881331	2580.5	0.177882	0.0610312	2.91461	0.00356134	0.0814612	2580.5	-0.0581921	0.0609745	-0.954367	0.339898	0.631262
ENSMUSG00000067722	BC003965	2536.11	-0.155562	0.0389832	-3.9905	6.59347e-05	0.000881793	2536.11	0.0826342	0.0403978	2.04551	0.0408043	0.335742	2536.11	-0.0729283	0.0403568	-1.80709	0.0707484	0.282973
ENSMUSG00000021140	Pcnx	8905.28	0.227251	0.0569536	3.99012	6.60412e-05	0.000882109	8905.28	-0.0670985	0.0587343	-1.14241	0.253285	0.716389	8905.28	0.160153	0.0587769	2.72476	0.00643486	0.0706463
ENSMUSG00000087175	Gm15133	5.01532	0.36064	0.0903817	3.99019	6.60196e-05	0.000882109	5.01532	-0.121704	0.0894251	-1.36096	0.173526	NA	5.01532	0.238936	0.0875238	2.72996	0.00633423	NA
ENSMUSG00000041238	Rbbp8	586.863	0.245821	0.0616178	3.98945	6.62256e-05	0.000884019	586.863	-0.172642	0.0634352	-2.72155	0.00649757	0.120773	586.863	0.0731788	0.0640255	1.14296	0.253054	0.545158
ENSMUSG00000030134	Rasgef1a	5410.47	-0.149913	0.0375929	-3.98781	6.66863e-05	0.000889611	5410.47	0.00997797	0.0389655	0.256072	0.797895	0.966165	5410.47	-0.139935	0.0389497	-3.59272	0.000327246	0.0106767
ENSMUSG00000043648	Pld6	163.83	0.362218	0.0908482	3.98707	6.68953e-05	0.00089184	163.83	-0.221698	0.0925508	-2.39542	0.0166015	0.206171	163.83	0.14052	0.0936267	1.50085	0.133393	0.394236
ENSMUSG00000028207	Asph	10505.5	0.172323	0.0432436	3.98493	6.75008e-05	0.000898787	10505.5	0.0197364	0.0446781	0.441746	0.658673	0.924033	10505.5	0.192059	0.044724	4.29431	1.75235e-05	0.00146007
ENSMUSG00000048794	Cfap100	308.942	-0.382103	0.0958848	-3.98502	6.74752e-05	0.000898787	308.942	0.160566	0.098025	1.63801	0.10142	0.511229	308.942	-0.221537	0.0977381	-2.26664	0.0234123	0.154474
ENSMUSG00000074555	Gm10714	38.3572	-0.459072	0.115211	-3.9846	6.7593e-05	0.000899452	38.3572	0.134555	0.114114	1.17912	0.23835	0.701706	38.3572	-0.324517	0.114349	-2.83796	0.00454032	0.0574076
ENSMUSG00000039219	Arid4b	5628.72	0.220567	0.0554146	3.9803	6.88277e-05	0.000915309	5628.72	-0.0292717	0.0571447	-0.512239	0.608484	0.906318	5628.72	0.191295	0.0572157	3.3434	0.00082757	0.0195863
ENSMUSG00000022863	Btg3	62.0421	0.462406	0.116188	3.97983	6.89657e-05	0.000916202	62.0421	-0.329269	0.116541	-2.82535	0.00472294	0.0986488	62.0421	0.133138	0.116751	1.14035	0.254139	0.54608
ENSMUSG00000030921	Trim30a	424.842	0.326094	0.0819379	3.97977	6.89809e-05	0.000916202	424.842	0.0879707	0.0834278	1.05445	0.291676	0.752484	424.842	0.414065	0.0840066	4.92896	8.26705e-07	0.000173315
ENSMUSG00000003062	Stard3nl	4472.89	-0.148326	0.0372717	-3.97958	6.90373e-05	0.00091638	4472.89	0.0339644	0.0386205	0.879438	0.379164	0.81407	4472.89	-0.114361	0.0385967	-2.96299	0.00304671	0.0453794
ENSMUSG00000045005	Fzd5	294.109	0.365776	0.0919303	3.97884	6.92533e-05	0.000918102	294.109	-0.288788	0.0938474	-3.07721	0.00208951	0.0579556	294.109	0.0769879	0.0944167	0.815406	0.41484	0.695886
ENSMUSG00000097194	9330175E14Rik	32.3247	0.464541	0.116749	3.97896	6.92165e-05	0.000918102	32.3247	-0.126313	0.116825	-1.08122	0.2796	0.741967	32.3247	0.338228	0.117078	2.8889	0.00386591	0.0525618
ENSMUSG00000015568	Lpl	833.971	-0.46536	0.11699	-3.97778	6.95614e-05	0.000921612	833.971	0.384383	0.1171	3.2825	0.0010289	0.035258	833.971	-0.0809776	0.117096	-0.691551	0.48922	0.750103
ENSMUSG00000032067	Pts	3012.23	0.160325	0.0403142	3.97689	6.98215e-05	0.000924483	3012.23	-0.0556304	0.0416466	-1.33577	0.181624	0.640249	3012.23	0.104695	0.0418139	2.50382	0.0122859	0.10571
ENSMUSG00000022359	Wdyhv1	1621.29	-0.19834	0.0498922	-3.97538	7.02682e-05	0.00092982	1621.29	0.0796733	0.0516514	1.54252	0.122947	0.557021	1621.29	-0.118667	0.0515669	-2.30122	0.0213792	0.146719
ENSMUSG00000014932	Yes1	1594.2	0.172536	0.0434325	3.97252	7.1117e-05	0.000940467	1594.2	0.0106323	0.0447145	0.237781	0.812051	0.969172	1594.2	0.183168	0.0450173	4.06884	4.72473e-05	0.00286081
ENSMUSG00000069763	Tmem100	1032.76	-0.251213	0.0632439	-3.97213	7.12339e-05	0.000941429	1032.76	0.107132	0.0653402	1.6396	0.101089	0.510636	1032.76	-0.144081	0.0652074	-2.20958	0.0271343	0.168022
ENSMUSG00000030045	Mrpl19	2779.49	-0.140962	0.0355024	-3.97049	7.17257e-05	0.00094734	2779.49	0.0452583	0.036845	1.22834	0.219318	0.682731	2779.49	-0.0957035	0.0368176	-2.59939	0.00933884	0.0897385
ENSMUSG00000035559	Mpv17l2	1387.06	-0.313898	0.0790675	-3.97	7.18732e-05	0.0009487	1387.06	0.113282	0.0812333	1.39453	0.163157	0.617243	1387.06	-0.200615	0.0811414	-2.47241	0.0134204	0.111
ENSMUSG00000028749	Pla2g2f	11.4768	-0.395982	0.0997686	-3.969	7.21752e-05	0.000951506	11.4768	0.0135689	0.0968102	0.14016	0.888533	NA	11.4768	-0.382413	0.0974919	-3.92251	8.76319e-05	0.0044035
ENSMUSG00000042109	Csdc2	16100.2	-0.132881	0.0334784	-3.96915	7.21307e-05	0.000951506	16100.2	0.196395	0.0346456	5.66868	1.43905e-08	5.48608e-06	16100.2	0.063514	0.0346416	1.83346	0.0667339	0.273572
ENSMUSG00000022216	Psme1	2643.1	0.267891	0.067512	3.96805	7.24633e-05	0.000954258	2643.1	-0.184688	0.0694772	-2.65826	0.0078546	0.135213	2643.1	0.0832027	0.0695963	1.1955	0.23189	0.520593
ENSMUSG00000022262	Dnah5	354.209	-0.440701	0.111063	-3.96802	7.24736e-05	0.000954258	354.209	0.230109	0.112267	2.04966	0.0403976	0.334647	354.209	-0.210592	0.112168	-1.87747	0.0604533	0.261228
ENSMUSG00000029922	Mkrn1	11552.9	0.128619	0.0324191	3.96739	7.2663e-05	0.00095557	11552.9	-0.0774482	0.0335544	-2.30814	0.0209913	0.234362	11552.9	0.0511711	0.0336034	1.52279	0.12781	0.385626
ENSMUSG00000032599	Ip6k2	5315.22	0.145577	0.0366924	3.9675	7.26312e-05	0.00095557	5315.22	-0.11337	0.0379632	-2.98633	0.00282352	0.0708747	5315.22	0.0322065	0.0380603	0.846197	0.397443	0.681765
ENSMUSG00000052544	St6galnac3	2369.15	-0.272285	0.0686355	-3.96711	7.2748e-05	0.000956097	2369.15	0.18601	0.0706674	2.63219	0.00848357	0.142625	2369.15	-0.0862748	0.0706077	-1.22189	0.22175	0.509541
ENSMUSG00000108841	Frmpd2	159.096	-0.462248	0.116557	-3.96584	7.31393e-05	0.000960647	159.096	0.198493	0.115963	1.71169	0.0869533	0.474779	159.096	-0.263755	0.116004	-2.27367	0.0229856	0.153431
ENSMUSG00000032374	Plod2	1229.92	0.274066	0.0691108	3.96561	7.32079e-05	0.000960955	1229.92	-0.0024709	0.0709273	-0.0348371	0.97221	0.996468	1229.92	0.271596	0.0711842	3.81539	0.000135968	0.00583913
ENSMUSG00000017715	Pgs1	7284.68	-0.1878	0.0473632	-3.96511	7.33623e-05	0.000962388	7284.68	0.0294034	0.0489765	0.600356	0.548269	0.887778	7284.68	-0.158397	0.0489579	-3.23537	0.00121484	0.0254412
ENSMUSG00000027654	Fam83d	93.2997	-0.461265	0.116397	-3.96287	7.40532e-05	0.000970855	93.2997	0.355177	0.116779	3.04143	0.00235456	0.0631762	93.2997	-0.106088	0.116683	-0.909201	0.363244	0.652402
ENSMUSG00000000325	Arvcf	2694.13	-0.210202	0.0530656	-3.96117	7.45824e-05	0.00097719	2694.13	0.0252293	0.054882	0.4597	0.645731	0.919446	2694.13	-0.184973	0.0548298	-3.37358	0.00074198	0.0181739
ENSMUSG00000037686	Aspg	325.86	-0.462433	0.116757	-3.96063	7.47516e-05	0.000978805	325.86	0.258237	0.116253	2.22133	0.0263289	0.266188	325.86	-0.204197	0.116271	-1.75621	0.079053	0.300564
ENSMUSG00000002688	Prkd1	925.912	0.195817	0.0494529	3.95967	7.5054e-05	0.00098216	925.912	-0.0962653	0.0509463	-1.88954	0.0588191	0.39938	925.912	0.0995518	0.051401	1.93677	0.0527739	0.24273
ENSMUSG00000102861	Gm37637	73.0753	-0.437426	0.110487	-3.95908	7.52387e-05	0.000983972	73.0753	0.279576	0.11192	2.49799	0.0124901	0.174205	73.0753	-0.157851	0.11139	-1.4171	0.156452	0.427939
ENSMUSG00000032423	Syncrip	6618.2	0.142018	0.0358756	3.95862	7.53846e-05	0.000984699	6618.2	0.00261597	0.0370793	0.0705509	0.943755	0.99106	6618.2	0.144634	0.0371608	3.89211	9.93779e-05	0.00479597
ENSMUSG00000056870	Gulp1	745.502	0.362082	0.0914704	3.95846	7.5433e-05	0.000984699	745.502	-0.125926	0.0933305	-1.34925	0.177257	0.634272	745.502	0.236156	0.0935656	2.52396	0.011604	0.102049
ENSMUSG00000092323	BB365896	15.3989	0.410234	0.103633	3.95853	7.54124e-05	0.000984699	15.3989	-0.00647551	0.10274	-0.0630282	0.949744	NA	15.3989	0.403758	0.101731	3.96888	7.22119e-05	0.00391357
ENSMUSG00000027667	Zfp639	3283.23	0.136621	0.0345371	3.95579	7.62823e-05	0.000995176	3283.23	-0.0718826	0.035717	-2.01256	0.0441606	0.346079	3283.23	0.0647388	0.0358831	1.80416	0.0712066	0.284025
ENSMUSG00000029563	Foxp2	1016.06	-0.463007	0.117111	-3.95358	7.69921e-05	0.00100321	1016.06	0.0546742	0.117138	0.466752	0.640677	0.918262	1016.06	-0.408333	0.117136	-3.48599	0.000490327	0.0140794
ENSMUSG00000078794	Dact3	6657.36	-0.159663	0.0403834	-3.95368	7.69579e-05	0.00100321	6657.36	0.0171924	0.0418179	0.411126	0.68098	0.930538	6657.36	-0.14247	0.0418024	-3.40819	0.000653955	0.0170002
ENSMUSG00000049878	Rlf	2686.81	0.184441	0.046663	3.95263	7.72976e-05	0.00100657	2686.81	-0.0601601	0.0481624	-1.24911	0.211626	0.676324	2686.81	0.124281	0.0483313	2.57145	0.0101274	0.0940264
ENSMUSG00000027525	Phactr3	6571.56	-0.153643	0.038875	-3.95223	7.74268e-05	0.00100764	6571.56	0.0903289	0.0402485	2.24428	0.0248146	0.258441	6571.56	-0.063314	0.0402361	-1.57356	0.115589	0.367461
ENSMUSG00000030272	Camk1	5324.54	-0.180784	0.0457684	-3.94998	7.81583e-05	0.00101591	5324.54	-0.00317148	0.047371	-0.0669498	0.946622	0.991696	5324.54	-0.183956	0.0473487	-3.88513	0.000102277	0.0048875
ENSMUSG00000047824	Pygo2	3312.91	-0.184544	0.0467187	-3.9501	7.81183e-05	0.00101591	3312.91	0.0865426	0.0483331	1.79054	0.0733664	0.439834	3312.91	-0.0980012	0.0482944	-2.02925	0.0424332	0.217045
ENSMUSG00000097322	A530083I20Rik	84.4957	0.416464	0.105469	3.94869	7.85811e-05	0.00102079	84.4957	-0.0899411	0.106291	-0.84618	0.397452	0.823344	84.4957	0.326523	0.10739	3.04053	0.00236163	0.0383387
ENSMUSG00000064202	4430402I18Rik	393.707	0.304409	0.0771112	3.94766	7.89187e-05	0.00102455	393.707	-0.233396	0.0791019	-2.95058	0.00317179	0.0759694	393.707	0.0710125	0.0797392	0.89056	0.373165	0.66055
ENSMUSG00000054013	Tmem179	10906.6	-0.231867	0.0587455	-3.94698	7.9144e-05	0.00102685	10906.6	0.0235787	0.0606071	0.389042	0.697245	0.93506	10906.6	-0.208288	0.0605942	-3.43743	0.000587264	0.0159915
ENSMUSG00000035504	Reep6	370.557	-0.313103	0.0793337	-3.94666	7.92482e-05	0.00102757	370.557	0.0955544	0.0818077	1.16804	0.242792	0.705999	370.557	-0.217549	0.0814764	-2.67008	0.00758324	0.0785602
ENSMUSG00000110935	RP23-361K13.1	83.3835	-0.39217	0.0993738	-3.94641	7.93308e-05	0.00102802	83.3835	0.211171	0.101782	2.07474	0.038011	0.323002	83.3835	-0.181	0.10086	-1.79456	0.0727239	0.287315
ENSMUSG00000032527	Pccb	6021.86	0.195926	0.0496504	3.94611	7.94322e-05	0.00102808	6021.86	-0.106514	0.0512704	-2.0775	0.0377556	0.322846	6021.86	0.0894115	0.0513412	1.74152	0.0815929	0.305222
ENSMUSG00000036278	Macrod1	1583	0.289686	0.073408	3.94624	7.93877e-05	0.00102808	1583	-0.152213	0.0753909	-2.01899	0.0434888	0.344205	1583	0.137473	0.0755654	1.81925	0.0688729	0.27865
ENSMUSG00000022788	Fgd4	2341.23	0.290203	0.0735532	3.94549	7.9637e-05	0.0010301	2341.23	0.0316986	0.0754928	0.419888	0.674567	0.929183	2341.23	0.321902	0.0756163	4.25704	2.07149e-05	0.00165524
ENSMUSG00000022076	Klhl1	1952.35	-0.315195	0.0799006	-3.94484	7.98537e-05	0.00103165	1952.35	0.159622	0.082026	1.94599	0.0516561	0.375234	1952.35	-0.155573	0.0819624	-1.89811	0.0576821	0.255814
ENSMUSG00000023353	Agap3	16002.7	-0.135702	0.034399	-3.94494	7.98204e-05	0.00103165	16002.7	0.0497934	0.0356194	1.39793	0.162134	0.616106	16002.7	-0.0859085	0.0356151	-2.41214	0.0158593	0.123333
ENSMUSG00000057551	Zfp317	2978.64	0.152432	0.0386438	3.94455	7.9951e-05	0.00103228	2978.64	-0.0443579	0.0399203	-1.11116	0.266499	0.73094	2978.64	0.108074	0.0400936	2.69555	0.00702732	0.0748698
ENSMUSG00000108367	Gm4881	91.0315	-0.462087	0.117157	-3.94416	8.00808e-05	0.00103333	91.0315	0.106084	0.117141	0.905615	0.365139	0.805293	91.0315	-0.356003	0.117132	-3.03934	0.00237096	0.038426
ENSMUSG00000028347	Tmeff1	7372.1	-0.201451	0.0510913	-3.94295	8.04845e-05	0.00103791	7372.1	0.157152	0.0527761	2.97771	0.0029041	0.0722059	7372.1	-0.0442986	0.0527589	-0.839642	0.401109	0.684801
ENSMUSG00000015889	Lta4h	4553.9	0.109289	0.0277194	3.94269	8.05741e-05	0.00103844	4553.9	-0.102611	0.0287234	-3.5724	0.00035373	0.0161419	4553.9	0.00667755	0.0288584	0.231391	0.817011	0.929146
ENSMUSG00000032554	Trf	3376.37	-0.320689	0.0813609	-3.94156	8.09547e-05	0.00104271	3376.37	0.163449	0.0834604	1.9584	0.0501834	0.371785	3376.37	-0.15724	0.083424	-1.88483	0.0594531	0.259151
ENSMUSG00000041696	Rasl12	557.128	0.306633	0.0778014	3.94124	8.10631e-05	0.00104348	557.128	-0.0924723	0.0796158	-1.16148	0.245446	0.709026	557.128	0.214161	0.0800728	2.67458	0.00748226	0.0779688
ENSMUSG00000042185	Nfrkb	2723.36	0.199593	0.0506496	3.94067	8.1256e-05	0.00104533	2723.36	-0.138591	0.0522875	-2.65055	0.00803601	0.137559	2723.36	0.0610023	0.0524376	1.16333	0.244696	0.535206
ENSMUSG00000018865	Sult4a1	40339.7	-0.161165	0.0409047	-3.94001	8.14788e-05	0.00104756	40339.7	0.0638916	0.0423099	1.51009	0.131021	0.568794	40339.7	-0.0972733	0.0423072	-2.29921	0.0214928	0.147301
ENSMUSG00000015478	Rnf5	4897.2	-0.156156	0.0396619	-3.93718	8.24452e-05	0.00105935	4897.2	0.0717327	0.041067	1.74672	0.0806852	0.460243	4897.2	-0.0844231	0.0410462	-2.05678	0.0397071	0.207447
ENSMUSG00000007656	Arpp19	6814.13	-0.149326	0.0379342	-3.93644	8.26996e-05	0.00106198	6814.13	0.0437195	0.0392878	1.1128	0.265793	0.729964	6814.13	-0.105606	0.0392748	-2.68891	0.00716861	0.0758364
ENSMUSG00000004849	Ap1s1	9805.56	-0.188205	0.0478265	-3.93516	8.3141e-05	0.001067	9805.56	0.010655	0.0494484	0.215477	0.829395	0.973175	9805.56	-0.17755	0.0494357	-3.59153	0.000328737	0.0106767
ENSMUSG00000039904	Gpr37	17747.2	-0.210671	0.0535609	-3.9333	8.37867e-05	0.00107464	17747.2	0.141694	0.0552961	2.56246	0.0103933	0.157963	17747.2	-0.0689773	0.0552886	-1.24758	0.212183	0.499268
ENSMUSG00000024269	Tpgs2	5376.01	-0.163657	0.0416328	-3.93096	8.46087e-05	0.00108453	5376.01	0.0606506	0.043099	1.40724	0.159356	0.611975	5376.01	-0.103006	0.0430796	-2.39106	0.0167997	0.127847
ENSMUSG00000025231	Sufu	1289.3	0.173156	0.0440541	3.93054	8.47566e-05	0.00108577	1289.3	-0.0682305	0.0454205	-1.5022	0.133047	0.571181	1289.3	0.104926	0.0457771	2.2921	0.0218998	0.14867
ENSMUSG00000081249	Gm11517	28.1896	-0.46054	0.117197	-3.92962	8.50817e-05	0.00108928	28.1896	0.195473	0.116984	1.67093	0.0947347	0.494452	28.1896	-0.265067	0.117047	-2.26463	0.0235355	0.154867
ENSMUSG00000044037	Als2cl	2230.21	-0.227787	0.0579808	-3.92866	8.54188e-05	0.00109294	2230.21	0.213185	0.0598119	3.56425	0.000364892	0.0165276	2230.21	-0.0146024	0.0597465	-0.244406	0.806917	0.924088
ENSMUSG00000044881	Coa4	393.114	-0.331879	0.0844886	-3.92809	8.56225e-05	0.00109489	393.114	0.063181	0.0869288	0.726813	0.46734	0.854938	393.114	-0.268698	0.0866424	-3.10123	0.0019272	0.0333404
ENSMUSG00000015882	Lcorl	1742.36	0.257585	0.0656084	3.92609	8.6337e-05	0.00110322	1742.36	-0.0829275	0.0674837	-1.22885	0.219127	0.682404	1742.36	0.174657	0.0676748	2.58083	0.00985639	0.0928888
ENSMUSG00000018428	Akap1	2980.89	0.135917	0.03462	3.92598	8.63775e-05	0.00110322	2980.89	-0.0404619	0.0357659	-1.1313	0.25793	0.721251	2980.89	0.0954556	0.0359472	2.65544	0.00792054	0.0808094
ENSMUSG00000021963	Sap18	3034.05	0.161586	0.041176	3.92427	8.69936e-05	0.00111042	3034.05	-0.0952324	0.0425627	-2.23746	0.0252563	0.26185	3034.05	0.0663533	0.0427236	1.55308	0.120403	0.373962
ENSMUSG00000050640	Tmem150c	5477.07	-0.28436	0.0724817	-3.92319	8.73829e-05	0.00111472	5477.07	0.112236	0.0745434	1.50564	0.132159	0.570202	5477.07	-0.172124	0.074519	-2.3098	0.0208993	0.14467
ENSMUSG00000037111	Setd7	18966.6	0.206826	0.052724	3.92281	8.75237e-05	0.00111585	18966.6	0.0645585	0.0544132	1.18645	0.235445	0.699316	18966.6	0.271384	0.0544352	4.98546	6.18139e-07	0.000146974
ENSMUSG00000002416	Ndufb2	2497.05	-0.17245	0.044011	-3.91835	8.9159e-05	0.00113602	2497.05	0.0621766	0.0455814	1.36408	0.172543	0.629233	2497.05	-0.110274	0.0455326	-2.42187	0.015441	0.120905
ENSMUSG00000072487	Mroh5	95.859	-0.431461	0.110124	-3.91796	8.93023e-05	0.00113716	95.859	0.185818	0.111655	1.66422	0.0960678	0.496875	95.859	-0.245643	0.111255	-2.20793	0.0272495	0.168287
ENSMUSG00000029472	Anapc5	16938	0.143276	0.0365896	3.91575	9.01228e-05	0.00114693	16938	-0.123302	0.0378627	-3.25655	0.00112774	0.0370493	16938	0.0199739	0.0378934	0.527108	0.598119	0.818123
ENSMUSG00000001833	Sept7	34882.8	-0.160014	0.0408733	-3.91487	9.0452e-05	0.00114974	34882.8	0.183783	0.0422726	4.34755	1.37664e-05	0.00139951	34882.8	0.0237687	0.0422701	0.562305	0.573908	0.803535
ENSMUSG00000091337	Eid1	16504.5	0.166798	0.0426058	3.91492	9.04344e-05	0.00114974	16504.5	-0.112434	0.0440523	-2.55228	0.0107021	0.160608	16504.5	0.0543645	0.0440814	1.23328	0.217473	0.50441
ENSMUSG00000025410	Dctn2	21404.1	-0.134038	0.0342407	-3.91457	9.05653e-05	0.00115049	21404.1	0.00159692	0.0354576	0.0450375	0.964077	0.994776	21404.1	-0.132441	0.0354545	-3.73551	0.000187332	0.00721822
ENSMUSG00000028031	Dkk2	47.2267	-0.444759	0.113636	-3.9139	9.08154e-05	0.00115092	47.2267	0.169759	0.114896	1.4775	0.139541	0.581123	47.2267	-0.275	0.114418	-2.40346	0.0162408	0.124959
ENSMUSG00000029603	Dtx1	6155.39	-0.157896	0.0403382	-3.91431	9.06627e-05	0.00115092	6155.39	0.079238	0.0417526	1.8978	0.057723	0.395756	6155.39	-0.0786582	0.0417361	-1.88465	0.0594765	0.259151
ENSMUSG00000044308	Ubr3	16708	0.244473	0.0624611	3.91401	9.07758e-05	0.00115092	16708	-0.0434551	0.0643542	-0.675249	0.499517	0.871492	16708	0.201018	0.0643748	3.12262	0.00179246	0.0318865
ENSMUSG00000072774	Zfp951	309.041	0.326962	0.0835332	3.91416	9.07182e-05	0.00115092	309.041	-0.123536	0.0852803	-1.44859	0.147453	0.592369	309.041	0.203426	0.0860008	2.3654	0.0180105	0.13276
ENSMUSG00000032652	Crebl2	7654.17	-0.192312	0.0491605	-3.91193	9.15604e-05	0.00115967	7654.17	0.0962994	0.0508052	1.89547	0.0580308	0.397403	7654.17	-0.0960131	0.0507882	-1.89046	0.0586966	0.257749
ENSMUSG00000068735	Trp53i11	3810.03	-0.304118	0.0777623	-3.91087	9.19656e-05	0.00116411	3810.03	0.0124868	0.0798858	0.156308	0.87579	0.978883	3810.03	-0.291631	0.079854	-3.65206	0.000260147	0.00918856
ENSMUSG00000034118	Tpst1	3280.64	-0.147414	0.0376955	-3.91066	9.2045e-05	0.00116443	3280.64	0.0766904	0.0390623	1.96329	0.049613	0.370558	3280.64	-0.0707237	0.0390361	-1.81175	0.0700243	0.281439
ENSMUSG00000041935	AW549877	8540.28	0.136265	0.034851	3.90992	9.23255e-05	0.00116728	8540.28	-0.0117548	0.0360392	-0.326166	0.744299	0.948706	8540.28	0.12451	0.0361032	3.44872	0.00056326	0.0154892
ENSMUSG00000039529	Atp8b1	373.846	-0.360983	0.0923379	-3.90937	9.25385e-05	0.00116928	373.846	0.146882	0.0945472	1.55353	0.120298	0.550698	373.846	-0.214101	0.0942925	-2.27061	0.0231707	0.153929
ENSMUSG00000029822	Osbpl3	1140.12	0.218034	0.0557877	3.90829	9.29535e-05	0.00117383	1140.12	0.0349137	0.057282	0.609505	0.54219	0.88443	1140.12	0.252948	0.0576245	4.38959	1.13566e-05	0.00108009
ENSMUSG00000041879	Ipo9	14723.2	0.187179	0.0478961	3.90802	9.30558e-05	0.00117442	14723.2	-0.105608	0.0494811	-2.1343	0.0328179	0.299391	14723.2	0.0815711	0.0495107	1.64755	0.099446	0.338595
ENSMUSG00000030763	Lcmt1	4233.02	-0.153136	0.0391952	-3.907	9.3448e-05	0.00117798	4233.02	-0.0249754	0.0406471	-0.614445	0.538922	0.88343	4233.02	-0.178111	0.0406252	-4.38425	1.16385e-05	0.00109709
ENSMUSG00000097156	Gm3764	5553.82	-0.322161	0.082456	-3.90707	9.34223e-05	0.00117798	5553.82	0.190279	0.084539	2.25078	0.0243993	0.256451	5553.82	-0.131882	0.0845175	-1.56042	0.118662	0.371356
ENSMUSG00000105355	Gm42956	65.8109	-0.414298	0.106066	-3.90604	9.382e-05	0.00118197	65.8109	0.00230388	0.108645	0.0212055	0.983082	0.997626	65.8109	-0.411994	0.107891	-3.8186	0.000134213	0.00577649
ENSMUSG00000040533	Matn1	37.5645	0.45758	0.11718	3.90493	9.42525e-05	0.00118671	37.5645	-0.100912	0.11707	-0.86198	0.388698	0.819388	37.5645	0.356668	0.116953	3.04967	0.00229092	0.037566
ENSMUSG00000024594	Prrc1	1817.49	0.198065	0.0507239	3.90477	9.43166e-05	0.00118682	1817.49	-0.132952	0.052345	-2.53991	0.011088	0.162972	1817.49	0.0651134	0.052567	1.23867	0.215467	0.50268
ENSMUSG00000026525	Opn3	198.205	-0.361512	0.0925946	-3.90425	9.4519e-05	0.00118794	198.205	0.238665	0.0948478	2.51629	0.0118597	0.169151	198.205	-0.122847	0.0943684	-1.30179	0.192989	0.476233
ENSMUSG00000039717	Ralyl	6302.87	-0.230344	0.0589982	-3.90426	9.4515e-05	0.00118794	6302.87	0.021294	0.0608862	0.349735	0.726538	0.94159	6302.87	-0.20905	0.0608654	-3.43463	0.000593365	0.0160233
ENSMUSG00000041939	Mvk	2151.74	-0.219862	0.0563156	-3.90411	9.4573e-05	0.00118794	2151.74	0.0210434	0.058228	0.361396	0.717803	0.939383	2151.74	-0.198819	0.058164	-3.41824	0.000630264	0.0166329
ENSMUSG00000021245	Mlh3	2055.61	0.195233	0.0500272	3.90253	9.51919e-05	0.00119501	2055.61	-0.113728	0.0516363	-2.20248	0.0276316	0.274204	2055.61	0.0815049	0.051841	1.57221	0.115902	0.367976
ENSMUSG00000025745	Hadha	9635.21	0.208071	0.0533234	3.90206	9.53787e-05	0.00119665	9635.21	-0.105367	0.0550361	-1.91451	0.0555553	0.389972	9635.21	0.102704	0.0550779	1.8647	0.0622231	0.26457
ENSMUSG00000029202	Pds5a	5701.24	0.151654	0.0388939	3.89918	9.65175e-05	0.00121022	5701.24	-0.00526344	0.0401874	-0.130972	0.895797	0.982916	5701.24	0.146391	0.040277	3.63461	0.000278404	0.00950622
ENSMUSG00000033014	Trim33	5080.78	0.20638	0.0529422	3.89821	9.69055e-05	0.00121437	5080.78	-0.0418883	0.0546158	-0.766963	0.443104	0.843654	5080.78	0.164492	0.0546954	3.00741	0.0026348	0.0412971
ENSMUSG00000087408	Cers1	2074.68	-0.174384	0.0447411	-3.89763	9.71367e-05	0.00121655	2074.68	0.102868	0.0463273	2.22047	0.0263868	0.266474	2074.68	-0.071516	0.0462727	-1.54553	0.122217	0.377156
ENSMUSG00000030137	Tuba8	984.668	-0.357939	0.0918502	-3.89699	9.73946e-05	0.00121906	984.668	0.237163	0.0938867	2.52606	0.0115351	0.166611	984.668	-0.120776	0.0937874	-1.28777	0.197827	0.481364
ENSMUSG00000032667	Pon2	5907.7	0.242092	0.0621319	3.89642	9.7627e-05	0.00122126	5907.7	-0.14161	0.0640201	-2.21196	0.0269694	0.270122	5907.7	0.100482	0.0640787	1.5681	0.116858	0.369209
ENSMUSG00000063383	Zfp947	140.981	0.365778	0.0938796	3.89625	9.7694e-05	0.00122138	140.981	-0.198913	0.0954764	-2.08337	0.0372175	0.319955	140.981	0.166865	0.0965935	1.7275	0.0840777	0.310089
ENSMUSG00000042487	Leo1	2616.35	0.134219	0.0344642	3.89446	9.84186e-05	0.00122971	2616.35	-0.0263603	0.0355939	-0.740584	0.458946	0.851763	2616.35	0.107859	0.0358042	3.01247	0.00259131	0.0407771
ENSMUSG00000069835	Sat2	1076.28	0.177901	0.0456845	3.89413	9.85498e-05	0.00123063	1076.28	-0.0936309	0.0471273	-1.98677	0.0469483	0.360061	1076.28	0.0842706	0.0475416	1.77257	0.0763007	0.294755
ENSMUSG00000003282	Plag1	357.115	0.377431	0.0969671	3.89236	9.92748e-05	0.00123896	357.115	-0.170247	0.0986677	-1.72545	0.0844455	0.468832	357.115	0.207184	0.099061	2.09148	0.0364851	0.198313
ENSMUSG00000035725	Prkx	1372.21	0.177978	0.0457456	3.89062	9.99902e-05	0.00124715	1372.21	-0.0405439	0.0471239	-0.860369	0.389586	0.819994	1372.21	0.137434	0.0474498	2.89642	0.0037745	0.051597
ENSMUSG00000007207	Stx1a	1534.18	-0.221568	0.0569635	-3.88965	0.000100388	0.00125138	1534.18	0.0831995	0.0588884	1.41283	0.157704	0.608826	1534.18	-0.138369	0.0587995	-2.35323	0.0186112	0.135647
ENSMUSG00000026017	Carf	1327.96	0.257219	0.0661344	3.88934	0.000100517	0.00125225	1327.96	-0.134691	0.0680179	-1.98023	0.0476772	0.363368	1327.96	0.122528	0.0682542	1.79517	0.072627	0.287048
ENSMUSG00000049562	Ap5b1	430.08	0.228834	0.0588654	3.88741	0.000101318	0.00126149	430.08	-0.0987461	0.0603361	-1.6366	0.101714	0.511229	430.08	0.130088	0.0611606	2.12699	0.0334207	0.189309
ENSMUSG00000053519	Kcnip1	3607.85	-0.250871	0.0645603	-3.88583	0.000101979	0.00126899	3607.85	0.0796617	0.0665543	1.19694	0.231329	0.696575	3607.85	-0.171209	0.0665174	-2.57389	0.0100561	0.0936758
ENSMUSG00000021798	Ldb3	1739.16	-0.17804	0.0458443	-3.88358	0.000102928	0.00127887	1739.16	0.108477	0.0474567	2.28582	0.0222648	0.243238	1739.16	-0.0695627	0.0473863	-1.46799	0.142106	0.407208
ENSMUSG00000090098	Alms1-ps2	19.2842	-0.436714	0.112453	-3.88352	0.000102953	0.00127887	19.2842	0.20298	0.110863	1.8309	0.0671151	0.424668	19.2842	-0.233734	0.111384	-2.09846	0.0358648	0.196906
ENSMUSG00000097383	1500026H17Rik	279.728	-0.246659	0.0635142	-3.88353	0.000102953	0.00127887	279.728	0.137767	0.065871	2.09146	0.0364865	0.315298	279.728	-0.108892	0.0653724	-1.66572	0.0957686	0.331692
ENSMUSG00000025354	Dnajc14	4540.69	0.0977431	0.0251794	3.88187	0.000103656	0.00128685	4540.69	-0.0423798	0.0260604	-1.62621	0.103904	0.516717	4540.69	0.0553633	0.0262055	2.11266	0.0346298	0.193018
ENSMUSG00000022811	Zfp148	5473.12	0.160214	0.0412796	3.88118	0.00010395	0.00128974	5473.12	-0.0232671	0.0426504	-0.545532	0.585388	0.899969	5473.12	0.136947	0.0427404	3.20415	0.00135463	0.027255
ENSMUSG00000049556	Lingo1	5617.98	-0.198171	0.0510676	-3.88056	0.000104216	0.0012923	5617.98	0.145331	0.0527536	2.75489	0.0058711	0.113688	5617.98	-0.0528401	0.0527302	-1.00208	0.316303	0.610288
ENSMUSG00000044522	A730020M07Rik	248.024	-0.389503	0.100389	-3.87995	0.000104478	0.00129478	248.024	0.227572	0.102342	2.22365	0.026172	0.26592	248.024	-0.161931	0.102052	-1.58675	0.112569	0.361457
ENSMUSG00000032358	Fam83b	30.8915	0.45385	0.117007	3.87882	0.000104962	0.00130003	30.8915	-0.443184	0.117088	-3.78506	0.000153672	0.00889889	30.8915	0.0106658	0.117142	0.09105	0.927453	0.975376
ENSMUSG00000068184	Ndufaf2	2417.34	-0.219883	0.0566992	-3.87807	0.00010529	0.00130334	2417.34	0.0872177	0.058579	1.48889	0.136516	0.576931	2417.34	-0.132665	0.0585252	-2.26681	0.0234019	0.154457
ENSMUSG00000024782	Ak3	10141.3	-0.216178	0.0557595	-3.87697	0.000105764	0.00130768	10141.3	0.162191	0.0575466	2.81842	0.00482608	0.100119	10141.3	-0.0539876	0.057534	-0.93836	0.348059	0.638776
ENSMUSG00000054360	Bsx	6.26076	0.261474	0.0674412	3.87707	0.000105721	0.00130768	6.26076	-0.1971	0.0656444	-3.00254	0.00267734	NA	6.26076	0.0643744	0.0651426	0.988208	0.323051	NA
ENSMUSG00000044715	Gskip	3388.07	-0.158942	0.0410097	-3.8757	0.000106317	0.00131333	3388.07	0.053461	0.0424764	1.2586	0.208174	0.672174	3388.07	-0.105481	0.042444	-2.48517	0.0129488	0.108773
ENSMUSG00000109390	RP24-120F8.1	125.932	0.428948	0.110678	3.87564	0.000106344	0.00131333	125.932	-0.137324	0.11159	-1.23061	0.21847	0.681304	125.932	0.291624	0.112037	2.60293	0.00924307	0.0890377
ENSMUSG00000020608	Smc6	4187.48	0.154315	0.0398228	3.87505	0.000106604	0.00131577	4187.48	-0.0432901	0.0411502	-1.052	0.292799	0.753363	4187.48	0.111025	0.0412698	2.69023	0.00714035	0.0757016
ENSMUSG00000025509	Pnpla2	2774.84	0.171275	0.0442019	3.87483	0.0001067	0.00131619	2774.84	-0.0392628	0.0456205	-0.860641	0.389436	0.819904	2774.84	0.132012	0.0457863	2.88322	0.00393634	0.0531821
ENSMUSG00000030486	Zfp108	535.304	0.204733	0.0528429	3.87437	0.000106903	0.00131793	535.304	-0.110487	0.0543766	-2.03189	0.0421651	0.339753	535.304	0.0942455	0.0551103	1.71012	0.0872428	0.315599
ENSMUSG00000029788	Cpa5	12.1522	0.41861	0.108084	3.873	0.000107503	0.0013238	12.1522	-0.455819	0.106295	-4.28824	1.80093e-05	NA	12.1522	-0.0372092	0.10504	-0.354238	0.72316	0.883259
ENSMUSG00000037492	Zmat4	4788.05	-0.265864	0.068643	-3.87314	0.000107441	0.0013238	4788.05	0.168783	0.0706604	2.38865	0.0169106	0.207915	4788.05	-0.0970814	0.0706327	-1.37445	0.169301	0.446605
ENSMUSG00000027424	Mgme1	770.638	-0.258287	0.0666985	-3.87245	0.000107746	0.00132603	770.638	0.0615912	0.0689219	0.893637	0.371516	0.808855	770.638	-0.196695	0.0687465	-2.86117	0.00422082	0.0550826
ENSMUSG00000020105	Lrig3	735.595	0.208577	0.0538738	3.87159	0.000108127	0.00132995	735.595	-0.0988045	0.0554531	-1.78177	0.0747871	0.44356	735.595	0.109773	0.0559832	1.96082	0.0499005	0.235286
ENSMUSG00000023345	Poc1a	439.734	0.327373	0.084565	3.87125	0.000108277	0.00133102	439.734	-0.308279	0.0866635	-3.5572	0.000374831	0.0168114	439.734	0.0190933	0.0871323	0.21913	0.826549	0.933553
ENSMUSG00000034471	Caskin2	2447.5	-0.165419	0.0427332	-3.87097	0.000108402	0.00133179	2447.5	0.0144843	0.0443154	0.326845	0.743785	0.948535	2447.5	-0.150935	0.0442715	-3.4093	0.000651306	0.0169565
ENSMUSG00000034007	Scaper	3041.05	0.168111	0.0434358	3.87032	0.000108693	0.00133411	3041.05	-0.0596607	0.0448611	-1.3299	0.183552	0.64294	3041.05	0.10845	0.0450166	2.40911	0.0159916	0.123922
ENSMUSG00000035064	Eef2k	3277.06	0.188444	0.0486903	3.87027	0.000108717	0.00133411	3277.06	-0.0458359	0.0502389	-0.912359	0.36158	0.803681	3277.06	0.142608	0.0503687	2.83129	0.00463612	0.0579124
ENSMUSG00000073838	Tufm	1999.59	-0.172115	0.0444734	-3.87008	0.000108801	0.00133437	1999.59	0.106962	0.0460346	2.3235	0.0201522	0.229617	1999.59	-0.0651538	0.0459748	-1.41717	0.156435	0.427939
ENSMUSG00000005225	Plekha8	2057.72	-0.161662	0.0417818	-3.8692	0.000109193	0.00133765	2057.72	0.135363	0.0432295	3.13126	0.0017406	0.0506378	2057.72	-0.0262995	0.043174	-0.609151	0.542425	0.786352
ENSMUSG00000022449	Adamts20	1396.59	-0.28565	0.073826	-3.86923	0.00010918	0.00133765	1396.59	0.0703006	0.0759973	0.925041	0.354944	0.800681	1396.59	-0.215349	0.0759056	-2.83707	0.004553	0.0574562
ENSMUSG00000051062	Fbll1	1873.46	-0.232612	0.0601661	-3.86616	0.000110562	0.00135364	1873.46	0.0694012	0.0621551	1.11658	0.264173	0.728542	1873.46	-0.163211	0.0620871	-2.62874	0.00857028	0.0848075
ENSMUSG00000061207	Stk19	1521.46	-0.18568	0.0480297	-3.86594	0.000110663	0.0013541	1521.46	0.00332211	0.0498302	0.0666686	0.946846	0.991713	1521.46	-0.182358	0.0497487	-3.66558	0.000246779	0.00878004
ENSMUSG00000025316	Banp	1370.75	-0.36697	0.0949431	-3.86515	0.00011102	0.00135768	1370.75	0.175726	0.0969178	1.81315	0.0698092	0.430765	1370.75	-0.191244	0.0968544	-1.97455	0.0483195	0.230903
ENSMUSG00000010095	Slc3a2	9391.34	-0.211396	0.0547097	-3.86395	0.000111567	0.00136359	9391.34	0.123237	0.0564786	2.18201	0.0291086	0.282648	9391.34	-0.0881586	0.0564647	-1.5613	0.118452	0.371132
ENSMUSG00000042826	Fgf11	4239.84	-0.283495	0.0733848	-3.86312	0.000111946	0.00136744	4239.84	0.127432	0.0754547	1.68886	0.0912462	0.487751	4239.84	-0.156062	0.0754229	-2.06916	0.0385309	0.204493
ENSMUSG00000042997	Nhlrc3	1535.79	0.179519	0.0464718	3.86296	0.000112019	0.00136755	1535.79	0.00609266	0.0478277	0.127388	0.898633	0.983498	1535.79	0.185611	0.0481164	3.85755	0.000114531	0.005279
ENSMUSG00000024304	Cdh2	9703.42	0.192843	0.0499243	3.86271	0.000112138	0.00136821	9703.42	-0.0618646	0.051549	-1.20011	0.230096	0.69515	9703.42	0.130978	0.0515923	2.53872	0.0111258	0.0998253
ENSMUSG00000037336	Mfsd2b	206.412	0.402657	0.104249	3.86245	0.000112258	0.00136889	206.412	-0.342926	0.105818	-3.2407	0.00119237	0.0384701	206.412	0.0597313	0.106264	0.562101	0.574047	0.803576
ENSMUSG00000005936	Kctd20	6184.92	-0.102746	0.0266124	-3.86083	0.000113004	0.0013772	6184.92	0.028931	0.027616	1.04761	0.294816	0.755898	6184.92	-0.073815	0.0276173	-2.67278	0.00752256	0.0781809
ENSMUSG00000053774	Ubxn7	5321.55	0.143091	0.0370678	3.86025	0.00011327	0.00137965	5321.55	-0.0311316	0.0383176	-0.812462	0.416527	0.834178	5321.55	0.111959	0.0384162	2.91438	0.00356393	0.0498107
ENSMUSG00000040151	Hs2st1	4066.82	0.159849	0.0414154	3.85966	0.000113545	0.00138221	4066.82	-0.0362169	0.0427831	-0.846523	0.397261	0.823344	4066.82	0.123632	0.042903	2.88167	0.00395577	0.0532268
ENSMUSG00000044847	Lsm11	3236.06	-0.16821	0.0436102	-3.85712	0.00011473	0.00139584	3236.06	0.110937	0.0451222	2.45858	0.0139487	0.185904	3236.06	-0.0572731	0.0450867	-1.27029	0.203982	0.49069
ENSMUSG00000029802	Abcg2	2137.59	0.238772	0.0619235	3.85592	0.000115296	0.00140192	2137.59	-0.0970024	0.0637598	-1.52137	0.128167	0.564389	2137.59	0.14177	0.0639205	2.21791	0.0265613	0.165944
ENSMUSG00000003354	Ccdc65	675.118	-0.203695	0.0528373	-3.85513	0.000115667	0.00140533	675.118	0.0772172	0.0548472	1.40786	0.159173	0.611784	675.118	-0.126478	0.0546563	-2.31406	0.0206646	0.143687
ENSMUSG00000038495	Otud7b	13746.5	0.214554	0.0556553	3.85504	0.000115708	0.00140533	13746.5	-0.15413	0.0574272	-2.68393	0.00727626	0.12977	13746.5	0.0604232	0.0574547	1.05167	0.292952	0.587342
ENSMUSG00000006005	Tpr	11356.2	0.175425	0.0455107	3.8546	0.00011592	0.0014071	11356.2	-0.0184116	0.0470196	-0.391573	0.695374	0.934495	11356.2	0.157014	0.0470606	3.33642	0.000848643	0.019887
ENSMUSG00000024213	Nudt3	20111.9	-0.135633	0.0352057	-3.85259	0.000116876	0.00141789	20111.9	0.0555142	0.0364468	1.52315	0.12772	0.563877	20111.9	-0.0801188	0.0364435	-2.19843	0.0279181	0.170445
ENSMUSG00000025949	Pikfyve	4160.62	0.1756	0.0455816	3.85242	0.000116955	0.00141804	4160.62	-0.0104095	0.0470519	-0.221234	0.82491	0.972437	4160.62	0.16519	0.0471617	3.50263	0.000460687	0.0136091
ENSMUSG00000032612	Usp4	7324.46	0.0903913	0.0234703	3.8513	0.000117491	0.00142374	7324.46	-0.0519487	0.0243084	-2.13707	0.0325924	0.299252	7324.46	0.0384426	0.0244015	1.57542	0.11516	0.366577
ENSMUSG00000027270	Lamp5	21998.8	-0.372917	0.096839	-3.85089	0.000117688	0.00142511	21998.8	0.0995152	0.0987171	1.00808	0.313414	0.771165	21998.8	-0.273401	0.0987133	-2.76965	0.00561167	0.064967
ENSMUSG00000060802	B2m	11179.3	0.228732	0.0593987	3.85079	0.000117738	0.00142511	11179.3	-0.00548343	0.0612269	-0.0895591	0.928638	0.988153	11179.3	0.223248	0.0612595	3.64431	0.000268113	0.00933464
ENSMUSG00000011877	Git1	16690.3	-0.152165	0.0395254	-3.84982	0.000118206	0.00142989	16690.3	0.0495568	0.0409009	1.21163	0.225653	0.689956	16690.3	-0.102609	0.0408956	-2.50904	0.012106	0.104531
ENSMUSG00000025903	Lypla1	3188.89	0.215471	0.055971	3.84969	0.000118267	0.00142989	3188.89	-0.0454064	0.0576869	-0.787118	0.431213	0.839665	3188.89	0.170065	0.0578049	2.94205	0.00326051	0.047229
ENSMUSG00000028755	Cda	755.901	-0.295208	0.0766902	-3.84936	0.000118429	0.00143103	755.901	0.113234	0.0789266	1.43467	0.15138	0.598377	755.901	-0.181974	0.0787608	-2.31046	0.0208625	0.144547
ENSMUSG00000020868	Xylt2	2257.45	0.137873	0.0358197	3.8491	0.000118552	0.0014317	2257.45	-0.0667385	0.0370112	-1.8032	0.071357	0.434651	2257.45	0.0711349	0.0372404	1.91016	0.0561132	0.251843
ENSMUSG00000062949	Atp11c	3109.51	0.30406	0.0789987	3.84893	0.000118637	0.00143192	3109.51	-0.161923	0.081039	-1.99808	0.0457075	0.353807	3109.51	0.142137	0.0811154	1.75228	0.0797253	0.301533
ENSMUSG00000041064	Pif1	34.8147	-0.448574	0.116579	-3.84782	0.000119175	0.00143678	34.8147	0.173078	0.117012	1.47914	0.139103	0.580996	34.8147	-0.275497	0.116824	-2.35821	0.0183632	0.134546
ENSMUSG00000067242	Lgi1	9541.18	-0.205301	0.0533547	-3.84785	0.000119159	0.00143678	9541.18	0.145741	0.0550904	2.64549	0.0081573	0.138856	9541.18	-0.0595601	0.0550772	-1.08139	0.279523	0.572704
ENSMUSG00000052234	Epx	107.584	-0.440055	0.114455	-3.8448	0.000120653	0.00145378	107.584	0.481137	0.11349	4.23945	2.24068e-05	0.00205011	107.584	0.0410822	0.113581	0.361698	0.717577	0.880926
ENSMUSG00000022816	Fstl1	8964.3	-0.21209	0.0551692	-3.84436	0.000120867	0.00145553	8964.3	0.14379	0.0569438	2.52512	0.011566	0.166611	8964.3	-0.0683006	0.0569287	-1.19976	0.230234	0.519517
ENSMUSG00000021715	Cwc27	1396.09	0.158249	0.0411716	3.84363	0.000121227	0.00145904	1396.09	-0.0698831	0.0425043	-1.64414	0.100147	0.507505	1396.09	0.0883655	0.0428511	2.06215	0.0391931	0.206527
ENSMUSG00000031399	Fam3a	1477.8	0.193021	0.0502315	3.84263	0.000121723	0.00146418	1477.8	-0.074423	0.051783	-1.43721	0.150658	0.59734	1477.8	0.118598	0.052063	2.27797	0.0227283	0.152437
ENSMUSG00000050824	Sstr5	49.2741	-0.443242	0.115372	-3.84184	0.000122116	0.00146808	49.2741	-0.0691857	0.116341	-0.594681	0.552057	0.889178	49.2741	-0.512427	0.116086	-4.41421	1.01378e-05	0.00101885
ENSMUSG00000045763	Basp1	13848.7	-0.246922	0.0642779	-3.84147	0.000122297	0.00146943	13848.7	0.0823575	0.0662261	1.24358	0.213654	0.677242	13848.7	-0.164565	0.0662166	-2.48525	0.0129461	0.108773
ENSMUSG00000004032	Gstm5	12428.8	-0.205969	0.0536245	-3.84094	0.000122562	0.00147177	12428.8	0.0836539	0.0553715	1.51078	0.130845	0.568794	12428.8	-0.122315	0.0553617	-2.20937	0.0271487	0.168022
ENSMUSG00000042448	Hoxd1	153.363	-0.398104	0.103651	-3.84081	0.00012263	0.00147177	153.363	0.0130955	0.101829	0.128603	0.897672	0.983107	153.363	-0.385009	0.101885	-3.77886	0.000157545	0.00641265
ENSMUSG00000029647	Pan3	2696.52	0.218313	0.0568487	3.84024	0.000122916	0.00147436	2696.52	-0.0654029	0.0585886	-1.11631	0.26429	0.72868	2696.52	0.15291	0.0587281	2.60369	0.0092227	0.0888853
ENSMUSG00000022548	Apod	58162.2	0.28636	0.0745895	3.83915	0.000123461	0.00148007	58162.2	-0.347629	0.0766423	-4.53573	5.74036e-06	0.000704985	58162.2	-0.0612685	0.0766469	-0.799361	0.424081	0.702789
ENSMUSG00000037608	Bclaf1	11668.2	0.181204	0.0472045	3.8387	0.000123685	0.00148192	11668.2	-0.0581737	0.0487646	-1.19295	0.232889	0.696934	11668.2	0.12303	0.0488028	2.52097	0.0117032	0.102552
ENSMUSG00000023999	Kif6	384.432	-0.228522	0.0595526	-3.83732	0.000124384	0.00148863	384.432	0.0427694	0.0619905	0.689935	0.490235	0.867332	384.432	-0.185753	0.0616419	-3.01342	0.00258322	0.0407155
ENSMUSG00000085133	B930095G15Rik	2606.65	-0.243283	0.0633984	-3.83737	0.000124357	0.00148863	2606.65	0.182234	0.0653528	2.78847	0.00529578	0.106142	2606.65	-0.061049	0.065302	-0.934872	0.349854	0.639931
ENSMUSG00000056014	A430033K04Rik	1051.37	0.20529	0.0535052	3.83683	0.000124634	0.00149077	1051.37	-0.0915405	0.055127	-1.66054	0.0968061	0.498038	1051.37	0.11375	0.0555035	2.04942	0.0404213	0.209934
ENSMUSG00000024593	Megf10	6602.95	0.188387	0.0491447	3.83332	0.000126424	0.00151134	6602.95	-0.0405114	0.0507402	-0.798408	0.424634	0.837017	6602.95	0.147876	0.0508062	2.91059	0.00360745	0.050166
ENSMUSG00000111389	RP23-366E4.10	5.48764	-0.220511	0.0575278	-3.83312	0.000126527	0.00151172	5.48764	0.0106929	0.0555795	0.192389	0.847438	NA	5.48764	-0.209818	0.0557067	-3.76648	0.000165563	NA
ENSMUSG00000031828	Klhl36	554.803	0.243562	0.063547	3.83279	0.000126699	0.00151292	554.803	-0.118467	0.0652406	-1.81585	0.069393	0.430449	554.803	0.125095	0.0658233	1.90046	0.0573724	0.255057
ENSMUSG00000037017	Zscan21	1689.26	0.128283	0.0334758	3.83212	0.000127046	0.00151622	1689.26	-0.0880014	0.0346157	-2.54224	0.0110144	0.162598	1689.26	0.0402817	0.0349306	1.15319	0.24883	0.539349
ENSMUSG00000070565	Rasal2	6354.1	0.284492	0.0742438	3.83186	0.00012718	0.00151697	6354.1	-0.122498	0.0762764	-1.60598	0.108279	0.526925	6354.1	0.161994	0.0763191	2.12258	0.0337888	0.190251
ENSMUSG00000031660	Brd7	4170	0.0967977	0.0252644	3.8314	0.000127419	0.00151897	4170	-0.0229549	0.0261397	-0.87816	0.379857	0.814505	4170	0.0738429	0.0263004	2.80767	0.00499014	0.0605181
ENSMUSG00000087230	Mroh3	96.9616	0.439914	0.114828	3.83106	0.000127594	0.00152021	96.9616	-0.20832	0.115396	-1.80526	0.0710336	0.434261	96.9616	0.231594	0.115656	2.00244	0.045237	0.222668
ENSMUSG00000026737	Pip4k2a	18746.1	-0.179303	0.0468147	-3.83005	0.000128119	0.00152475	18746.1	0.0806438	0.0483895	1.66656	0.0956025	0.496104	18746.1	-0.0986588	0.0483838	-2.03908	0.0414415	0.213358
ENSMUSG00000034707	Gns	10252.6	0.10503	0.0274225	3.83007	0.000128107	0.00152475	10252.6	-0.0365032	0.0283864	-1.28594	0.198464	0.661391	10252.6	0.0685269	0.028447	2.40893	0.0159994	0.123927
ENSMUSG00000028982	Slc25a33	5446.9	-0.220638	0.0576594	-3.82657	0.000129943	0.0015456	5446.9	0.161735	0.0594877	2.71879	0.00655204	0.120985	5446.9	-0.0589029	0.0594618	-0.990602	0.32188	0.615324
ENSMUSG00000028657	Ppt1	13372.7	0.121064	0.0316411	3.82615	0.000130164	0.00154736	13372.7	-0.0450766	0.0327486	-1.37644	0.168685	0.624119	13372.7	0.075987	0.032792	2.31724	0.0204905	0.142902
ENSMUSG00000037904	Ankrd9	1423.47	-0.195484	0.0511512	-3.82168	0.000132544	0.00157478	1423.47	0.0781095	0.0529439	1.47532	0.140125	0.582613	1423.47	-0.117374	0.0528514	-2.22084	0.0263619	0.165373
ENSMUSG00000030966	Trim21	400.008	0.321641	0.084196	3.82014	0.000133374	0.00158376	400.008	-0.200461	0.0861177	-2.32775	0.0199254	0.228169	400.008	0.12118	0.0866362	1.39872	0.161896	0.436098
ENSMUSG00000071855	Ccdc112	378.29	0.23973	0.0627572	3.81996	0.000133472	0.00158403	378.29	-0.286779	0.0649376	-4.41623	1.00438e-05	0.00108439	378.29	-0.0470489	0.0657757	-0.715293	0.474428	0.741476
ENSMUSG00000026934	Lhx3	153.674	-0.444068	0.116286	-3.81876	0.000134126	0.0015909	153.674	0.156264	0.116706	1.33895	0.180586	0.639203	153.674	-0.287804	0.116647	-2.46731	0.0136131	0.111792
ENSMUSG00000037933	Bicd2	9021.46	-0.163435	0.0428079	-3.81787	0.000134606	0.00159571	9021.46	0.161037	0.0442655	3.63799	0.000274776	0.0135895	9021.46	-0.002398	0.0442541	-0.054187	0.956786	0.986365
ENSMUSG00000000889	Dbh	760.146	-0.445365	0.116673	-3.8172	0.000134973	0.00159918	760.146	-0.00370984	0.116134	-0.0319444	0.974516	0.996694	760.146	-0.449075	0.116142	-3.86661	0.000110359	0.00513524
ENSMUSG00000019809	Pex3	2544.54	0.152371	0.0399216	3.81677	0.000135212	0.00160022	2544.54	-0.0363286	0.0412146	-0.881449	0.378075	0.813104	2544.54	0.116043	0.0414068	2.8025	0.00507074	0.0611784
ENSMUSG00000038060	Dlec1	366.715	-0.403864	0.105812	-3.8168	0.000135191	0.00160022	366.715	0.120892	0.107466	1.12494	0.260616	0.724113	366.715	-0.282972	0.107321	-2.63669	0.00837199	0.0838332
ENSMUSG00000085457	1110046J04Rik	367.54	-0.302466	0.0792712	-3.81558	0.000135864	0.00160704	367.54	0.0828368	0.0817457	1.01335	0.310894	0.768583	367.54	-0.219629	0.0814266	-2.69726	0.00699122	0.0745666
ENSMUSG00000025147	Mob2	3979.63	-0.151459	0.0397037	-3.81473	0.000136332	0.00161096	3979.63	0.0117871	0.0411502	0.286441	0.774541	0.960136	3979.63	-0.139672	0.041127	-3.39611	0.000683513	0.0174202
ENSMUSG00000041911	Dlx1	22.2784	0.375023	0.0983135	3.81457	0.000136422	0.00161096	22.2784	-0.333515	0.0964551	-3.45772	0.000544764	0.0224014	22.2784	0.0415083	0.0959163	0.432756	0.665192	0.853965
ENSMUSG00000074006	Omp	58.8832	-0.398154	0.104376	-3.81461	0.000136397	0.00161096	58.8832	0.241566	0.106507	2.26807	0.023325	0.250044	58.8832	-0.156588	0.105516	-1.48402	0.137805	0.401191
ENSMUSG00000045608	Dbx2	1833.97	-0.250105	0.0655767	-3.81393	0.000136776	0.00161335	1833.97	0.209602	0.0675639	3.10228	0.00192039	0.0544767	1833.97	-0.0405029	0.0674919	-0.600116	0.548429	0.789593
ENSMUSG00000084989	Crocc2	143.813	-0.446711	0.117124	-3.814	0.000136735	0.00161335	143.813	0.132616	0.117147	1.13205	0.257612	0.720737	143.813	-0.314095	0.117135	-2.68147	0.00733	0.076959
ENSMUSG00000073433	Arhgdig	5059.86	-0.263514	0.0691098	-3.81298	0.000137302	0.00161866	5059.86	0.0583529	0.0711484	0.820158	0.412126	0.831286	5059.86	-0.205161	0.0711226	-2.88462	0.0039189	0.0530235
ENSMUSG00000006611	Hfe	1149.04	0.415642	0.109013	3.81277	0.000137417	0.00161912	1149.04	-0.257689	0.1103	-2.33625	0.0194783	0.225591	1149.04	0.157952	0.110356	1.43129	0.152346	0.421933
ENSMUSG00000028541	B4galt2	2214.64	-0.169841	0.0445659	-3.811	0.000138405	0.00162924	2214.64	0.0548082	0.0461736	1.187	0.235227	0.699316	2214.64	-0.115032	0.0461242	-2.49397	0.0126322	0.107288
ENSMUSG00000046719	Nxph3	1167.37	-0.386352	0.101383	-3.81082	0.000138506	0.00162924	1167.37	0.224907	0.103143	2.18053	0.0292182	0.283191	1167.37	-0.161445	0.103085	-1.56614	0.117316	0.369937
ENSMUSG00000097243	Gm26908	122.289	0.349251	0.0916465	3.81085	0.000138489	0.00162924	122.289	-0.259946	0.0933608	-2.78431	0.00536417	0.10716	122.289	0.0893054	0.094689	0.943144	0.345607	0.636049
ENSMUSG00000027955	Fam198b	269.02	-0.276684	0.0726318	-3.8094	0.000139305	0.00163774	269.02	0.19306	0.074927	2.57664	0.00997657	0.154713	269.02	-0.0836236	0.0744412	-1.12335	0.261289	0.554759
ENSMUSG00000028096	Gpr89	2803.69	-0.180037	0.0472988	-3.80637	0.000141019	0.00165697	2803.69	0.0420716	0.0489647	0.859224	0.390217	0.820191	2803.69	-0.137965	0.0489232	-2.82004	0.00480175	0.0590288
ENSMUSG00000020705	Ddx42	7558.33	0.112741	0.0296317	3.80474	0.000141952	0.00166701	7558.33	-0.0662918	0.0306773	-2.16094	0.0307	0.290175	7558.33	0.0464494	0.0307558	1.51026	0.130976	0.391163
ENSMUSG00000046093	Hpcal4	5587.14	-0.27702	0.0728168	-3.80435	0.000142179	0.00166876	5587.14	0.039071	0.0748941	0.521682	0.601892	0.905633	5587.14	-0.237949	0.0748727	-3.17806	0.00148267	0.0283407
ENSMUSG00000028545	Bend5	541.706	-0.226159	0.0594605	-3.80352	0.000142652	0.00167339	541.706	0.038309	0.0617759	0.620128	0.535174	0.88163	541.706	-0.18785	0.0615411	-3.05244	0.00226991	0.0373472
ENSMUSG00000090942	F830016B08Rik	26.9909	0.41564	0.109293	3.80299	0.00014296	0.00167608	26.9909	-0.247287	0.108015	-2.28938	0.0220571	0.242007	26.9909	0.168353	0.107421	1.56723	0.11706	0.369367
ENSMUSG00000027342	Pcna	3507.19	0.191842	0.0504494	3.80266	0.000143148	0.00167653	3507.19	-0.110918	0.052083	-2.12964	0.0332015	0.30091	3507.19	0.0809242	0.0522	1.55027	0.121076	0.375119
ENSMUSG00000041377	Ninj2	482.937	-0.301444	0.0792721	-3.80265	0.000143156	0.00167653	482.937	0.248436	0.0814175	3.05139	0.00227787	0.0621205	482.937	-0.053008	0.0811634	-0.653102	0.513691	0.767583
ENSMUSG00000029053	Prkcz	12682.9	-0.0943793	0.0248229	-3.80211	0.000143467	0.00167832	12682.9	0.043688	0.0257322	1.6978	0.0895459	0.483378	12682.9	-0.0506913	0.0257344	-1.96979	0.0488626	0.232272
ENSMUSG00000038375	Trp53inp2	37204.3	-0.171462	0.0450951	-3.80223	0.000143402	0.00167832	37204.3	0.197889	0.0466116	4.24548	2.18124e-05	0.00202402	37204.3	0.0264271	0.0466088	0.566999	0.570715	0.801962
ENSMUSG00000042246	Tmc7	2516.63	-0.239334	0.0629701	-3.80076	0.000144252	0.00168659	2516.63	0.233491	0.0648901	3.59826	0.000320356	0.0151478	2516.63	-0.00584304	0.064836	-0.0901203	0.928192	0.975607
ENSMUSG00000037316	Bag4	4235.16	0.180115	0.0473975	3.80009	0.000144641	0.0016902	4235.16	-0.046065	0.0489315	-0.941418	0.346491	0.796271	4235.16	0.13405	0.0490338	2.73383	0.00626023	0.0694288
ENSMUSG00000018678	Sp2	1083.47	0.17471	0.0459994	3.79809	0.000145814	0.00170298	1083.47	-0.0823861	0.0474415	-1.73658	0.0824612	0.464009	1083.47	0.0923239	0.0478471	1.92956	0.0536612	0.245077
ENSMUSG00000045211	Nudt18	3033.93	-0.182465	0.0480547	-3.79702	0.000146448	0.00170945	3033.93	0.0410042	0.0497356	0.824443	0.409688	0.829724	3033.93	-0.14146	0.0496977	-2.84642	0.00442141	0.0563794
ENSMUSG00000020610	Amz2	4405.38	-0.0953087	0.0251185	-3.79436	0.000148025	0.00172691	4405.38	0.0301129	0.0260771	1.15476	0.248188	0.710714	4405.38	-0.0651958	0.0260804	-2.4998	0.0124262	0.106435
ENSMUSG00000029059	Fam213b	5826.66	-0.19945	0.0525698	-3.79401	0.000148235	0.00172841	5826.66	0.0543099	0.0543136	0.999933	0.317343	0.774079	5826.66	-0.14514	0.0542919	-2.67333	0.00751027	0.0780948
ENSMUSG00000041164	Zmiz2	14116.4	-0.176079	0.0464148	-3.7936	0.000148478	0.00173029	14116.4	0.0385524	0.0479859	0.80341	0.421738	0.836638	14116.4	-0.137527	0.0479781	-2.86645	0.00415101	0.0546143
ENSMUSG00000042211	Fbxo38	4762.68	0.119381	0.0314729	3.79312	0.000148768	0.00173148	4762.68	-0.0541361	0.0325603	-1.66264	0.0963844	0.49689	4762.68	0.0652445	0.032679	1.99652	0.045877	0.224553
ENSMUSG00000053581	Zfand2a	5254.74	0.137573	0.0362686	3.79319	0.000148726	0.00173148	5254.74	-0.0105059	0.0374791	-0.280314	0.779236	0.961319	5254.74	0.127068	0.0375773	3.3815	0.000720919	0.0179512
ENSMUSG00000070462	Mesdc1	1460.93	-0.1627	0.0428946	-3.79302	0.000148824	0.00173148	1460.93	0.0619925	0.044483	1.39362	0.163431	0.61743	1460.93	-0.100708	0.0444077	-2.2678	0.0233415	0.154163
ENSMUSG00000029313	Aff1	2589.37	0.232201	0.0612291	3.79233	0.000149239	0.00173507	2589.37	-0.0152148	0.0630257	-0.241406	0.809241	0.968979	2589.37	0.216986	0.06316	3.4355	0.000591453	0.0160233
ENSMUSG00000059974	Ntm	12402.5	-0.156614	0.0412987	-3.79224	0.000149296	0.00173507	12402.5	0.139015	0.0427163	3.25439	0.00113637	0.0372661	12402.5	-0.0175991	0.0427091	-0.412068	0.680289	0.862008
ENSMUSG00000096948	Gm4221	127.016	0.38851	0.102458	3.79189	0.000149503	0.00173653	127.016	-0.257811	0.103919	-2.48088	0.0131057	0.18001	127.016	0.130699	0.104723	1.24804	0.212015	0.499087
ENSMUSG00000050052	Tdrp	2619.22	-0.175424	0.0462802	-3.79048	0.000150356	0.00174549	2619.22	0.115852	0.0478731	2.41999	0.0155211	0.198858	2619.22	-0.059572	0.0478289	-1.24552	0.21294	0.499842
ENSMUSG00000040213	Kyat3	904.156	0.270506	0.0713801	3.78966	0.000150854	0.00175032	904.156	-0.108652	0.0732741	-1.48282	0.138123	0.580064	904.156	0.161854	0.0735868	2.1995	0.0278421	0.170278
ENSMUSG00000026031	Cflar	2248.5	0.306855	0.0809831	3.78913	0.000151178	0.00175312	2248.5	-0.126684	0.0830092	-1.52614	0.126974	0.562899	2248.5	0.180171	0.0831107	2.16785	0.0301704	0.177553
ENSMUSG00000038984	Tspyl5	3865.88	-0.20826	0.0549668	-3.78883	0.000151361	0.00175391	3865.88	0.100865	0.0567722	1.77666	0.0756242	0.446402	3865.88	-0.107395	0.0567405	-1.89273	0.0583932	0.257195
ENSMUSG00000091264	Smim13	14682.2	-0.152691	0.0403011	-3.78874	0.000151411	0.00175391	14682.2	0.0904689	0.0416956	2.16975	0.0300261	0.287152	14682.2	-0.0622217	0.0416899	-1.49249	0.135571	0.397358
ENSMUSG00000031066	Usp11	13753.4	0.235411	0.0621589	3.78725	0.000152324	0.00176353	13753.4	-0.202057	0.0640598	-3.15419	0.00160943	0.047542	13753.4	0.0333544	0.0640841	0.520479	0.60273	0.820515
ENSMUSG00000015656	Hspa8	101133	0.152539	0.0402847	3.78653	0.000152765	0.00176767	101133	-0.0950564	0.0416661	-2.28139	0.0225256	0.245113	101133	0.057483	0.041671	1.37945	0.167756	0.444748
ENSMUSG00000032384	Csnk1g1	1875.3	0.160816	0.0424732	3.78629	0.000152916	0.00176846	1875.3	-0.061262	0.0438379	-1.39747	0.162273	0.616106	1875.3	0.0995537	0.0440849	2.25823	0.0239315	0.15643
ENSMUSG00000020496	Rnf187	23176.1	-0.117508	0.0310386	-3.78585	0.000153184	0.0017706	23176.1	0.0581296	0.0321429	1.80847	0.0705326	0.432968	23176.1	-0.0593779	0.0321407	-1.84744	0.064684	0.269269
ENSMUSG00000026283	Ing5	1323.77	0.179799	0.0474948	3.78566	0.000153301	0.00177099	1323.77	-0.119324	0.049027	-2.43384	0.0149395	0.194298	1323.77	0.0604754	0.0493437	1.2256	0.220351	0.508243
ENSMUSG00000103088	Pcdhgb6	868.637	0.256983	0.0678997	3.78475	0.000153866	0.00177655	868.637	0.0288742	0.0695914	0.414911	0.678207	0.929846	868.637	0.285857	0.0699505	4.08657	4.37802e-05	0.0027271
ENSMUSG00000020374	Rasgef1c	545.984	-0.229747	0.0607222	-3.78357	0.000154594	0.00178399	545.984	-0.0116649	0.0631527	-0.18471	0.853457	0.975575	545.984	-0.241412	0.0629234	-3.8366	0.000124752	0.00554587
ENSMUSG00000108776	Gm45169	46.85	-0.431161	0.113967	-3.78322	0.000154812	0.00178553	46.85	0.242198	0.115063	2.10492	0.0352984	0.310392	46.85	-0.188963	0.11462	-1.64861	0.0992279	0.338338
ENSMUSG00000058655	Eif4b	19416.8	0.118224	0.0312508	3.78306	0.000154915	0.00178576	19416.8	-0.0502636	0.0323508	-1.55371	0.120255	0.550698	19416.8	0.06796	0.0323812	2.09875	0.0358394	0.196834
ENSMUSG00000003378	Grik5	6679.48	-0.17251	0.0456025	-3.78291	0.000155005	0.00178583	6679.48	0.056561	0.0471668	1.19917	0.230462	0.695608	6679.48	-0.115949	0.0471502	-2.45915	0.0139267	0.113326
ENSMUSG00000110937	RP24-501O22.3	18.4787	-0.37983	0.100418	-3.78251	0.000155256	0.00178775	18.4787	0.252467	0.0983663	2.5666	0.01027	0.157453	18.4787	-0.127363	0.0987859	-1.28928	0.1973	0.480851
ENSMUSG00000037669	Ldah	4257.24	-0.1563	0.0413389	-3.78094	0.00015624	0.00179811	4257.24	0.0596416	0.0428032	1.39339	0.163502	0.61743	4257.24	-0.096658	0.0427807	-2.25938	0.0238595	0.15643
ENSMUSG00000030850	Ate1	8891.04	0.132262	0.0349978	3.77915	0.000157364	0.00180909	8891.04	-0.0552413	0.0362052	-1.52578	0.127064	0.562899	8891.04	0.0770207	0.0362645	2.12386	0.0336818	0.189961
ENSMUSG00000108513	Gm30075	59.326	-0.423537	0.112071	-3.77919	0.000157341	0.00180909	59.326	-0.00291514	0.113752	-0.0256271	0.979555	0.997282	59.326	-0.426452	0.113305	-3.76376	0.000167375	0.00665983
ENSMUSG00000086769	Gm15587	55.5255	-0.437671	0.115818	-3.77896	0.000157482	0.00180947	55.5255	0.0703646	0.114903	0.612381	0.540286	0.884162	55.5255	-0.367307	0.115042	-3.1928	0.001409	0.027641
ENSMUSG00000022177	Haus4	478.365	0.234271	0.0620225	3.7772	0.000158599	0.00182132	478.365	-0.107685	0.0636702	-1.6913	0.0907798	0.486436	478.365	0.126586	0.0643643	1.96671	0.0492164	0.233245
ENSMUSG00000052056	Zfp217	366.126	0.324856	0.0860147	3.77675	0.000158887	0.00182365	366.126	-0.114071	0.0877938	-1.29931	0.193838	0.654799	366.126	0.210785	0.0883419	2.38601	0.0170323	0.128863
ENSMUSG00000021647	Cartpt	695.502	-0.440809	0.116735	-3.77615	0.000159274	0.0018271	695.502	-0.114922	0.116215	-0.988872	0.322726	0.77866	695.502	-0.555731	0.116223	-4.78159	1.73914e-06	0.000281402
ENSMUSG00000026723	Trdmt1	816.238	0.186888	0.0494936	3.77601	0.000159364	0.00182715	816.238	-0.104217	0.0509991	-2.04351	0.0410019	0.336153	816.238	0.0826707	0.0514957	1.60539	0.108407	0.354813
ENSMUSG00000035992	Fnip1	3808.02	0.175243	0.0464816	3.77016	0.000163143	0.00186948	3808.02	-0.00690722	0.0479641	-0.144008	0.885494	0.980525	3808.02	0.168336	0.0480782	3.50129	0.000463014	0.0136572
ENSMUSG00000021597	Slf1	1481.68	0.146978	0.0389885	3.76978	0.000163391	0.00187131	1481.68	-0.0173388	0.0401566	-0.43178	0.665901	0.926359	1481.68	0.129639	0.0404854	3.20213	0.00136416	0.0272804
ENSMUSG00000037791	Phf12	3631.91	0.177342	0.0470502	3.7692	0.000163775	0.00187469	3631.91	-0.0760752	0.0485825	-1.5659	0.117373	0.54568	3631.91	0.101266	0.0487005	2.07937	0.0375835	0.201975
ENSMUSG00000026584	Scyl3	2340.07	0.151193	0.040118	3.76871	0.000164093	0.00187566	2340.07	-0.0886797	0.0414598	-2.13893	0.032441	0.298911	2340.07	0.0625136	0.0416631	1.50046	0.133497	0.394421
ENSMUSG00000035953	Tmem55b	7272.2	-0.102406	0.0271723	-3.76877	0.000164051	0.00187566	7272.2	0.0260906	0.0281784	0.925909	0.354493	0.800552	7272.2	-0.0763157	0.0281769	-2.70845	0.00675978	0.0730978
ENSMUSG00000090206	Tepp	55.1274	0.421215	0.111768	3.76866	0.000164124	0.00187566	55.1274	-0.243045	0.112576	-2.15893	0.0308553	0.290892	55.1274	0.178171	0.113403	1.57112	0.116154	0.368178
ENSMUSG00000066510	Ankdd1a	110.326	0.424257	0.112601	3.76779	0.000164698	0.00188122	110.326	-0.220907	0.11343	-1.94753	0.0514718	0.375234	110.326	0.20335	0.113799	1.78692	0.073951	0.289523
ENSMUSG00000007946	Phox2a	73.3417	-0.425525	0.112983	-3.76628	0.000165697	0.0018906	73.3417	0.117257	0.11426	1.02622	0.304786	0.763488	73.3417	-0.308269	0.113933	-2.70569	0.00681617	0.0734226
ENSMUSG00000096257	Ccer2	311.333	0.30846	0.081899	3.76634	0.000165656	0.0018906	311.333	-0.148454	0.0837166	-1.77329	0.0761808	0.447954	311.333	0.160006	0.0844304	1.89513	0.0580757	0.25644
ENSMUSG00000032688	Malt1	906.771	0.214507	0.0569588	3.766	0.000165885	0.00189173	906.771	-0.0689631	0.0585785	-1.17728	0.239085	0.702088	906.771	0.145544	0.0589802	2.46767	0.0135997	0.111738
ENSMUSG00000069114	Zbtb10	886.695	0.214246	0.0569031	3.76511	0.000166479	0.00189748	886.695	-0.0975248	0.0585623	-1.66532	0.0958495	0.496218	886.695	0.116721	0.0589703	1.97933	0.0477792	0.229492
ENSMUSG00000036327	Qsox2	2069.4	0.146311	0.0388613	3.76496	0.000166573	0.00189754	2069.4	-0.114812	0.0401961	-2.8563	0.00428616	0.0918412	2069.4	0.0314994	0.0404293	0.779122	0.435908	0.712098
ENSMUSG00000034801	Sos2	4149.78	0.176583	0.0469088	3.76439	0.000166954	0.00190086	4149.78	-0.0237397	0.0484212	-0.490274	0.62394	0.910303	4149.78	0.152844	0.0485267	3.14968	0.0016345	0.0300571
ENSMUSG00000002846	Timmdc1	1748.82	-0.139743	0.0371308	-3.76354	0.000167526	0.00190636	1748.82	0.0259211	0.0385882	0.671738	0.501751	0.871792	1748.82	-0.113822	0.0385446	-2.95299	0.00314712	0.0462392
ENSMUSG00000020994	Pnn	7173.28	0.195714	0.0520067	3.76325	0.000167721	0.00190756	7173.28	-0.0879118	0.0536821	-1.63764	0.101497	0.511229	7173.28	0.107802	0.0537374	2.00609	0.0448464	0.222116
ENSMUSG00000040270	Bach2	947.935	0.279019	0.0741457	3.76311	0.000167811	0.00190757	947.935	-0.0523816	0.0760186	-0.689063	0.490784	0.867461	947.935	0.226637	0.0763018	2.97027	0.00297538	0.0446926
ENSMUSG00000080316	Spaca6	2117.24	0.296729	0.0788628	3.76259	0.00016816	0.00191051	2117.24	-0.183343	0.0809007	-2.26627	0.0234346	0.251071	2117.24	0.113385	0.0810111	1.39963	0.161625	0.435671
ENSMUSG00000032786	Alas1	4483.32	0.127198	0.0338099	3.76215	0.000168459	0.00191288	4483.32	-0.0926405	0.0349855	-2.64797	0.0080977	0.138147	4483.32	0.0345573	0.0351024	0.98447	0.324885	0.618038
ENSMUSG00000032897	Nfyc	3326.23	0.163847	0.0435531	3.76201	0.00016855	0.0019129	3326.23	-0.0542467	0.0449791	-1.20604	0.2278	0.692662	3326.23	0.109601	0.0451161	2.4293	0.0151279	0.119364
ENSMUSG00000013160	Atp6v0d1	19546.6	-0.130539	0.0347048	-3.7614	0.000168963	0.00191657	19546.6	0.00386652	0.035937	0.107592	0.91432	0.984966	19546.6	-0.126672	0.0359341	-3.52513	0.00042328	0.0128948
ENSMUSG00000026109	Tmeff2	7399.73	-0.160033	0.0425519	-3.7609	0.000169304	0.00191941	7399.73	0.117694	0.0440159	2.6739	0.00749739	0.131998	7399.73	-0.0423391	0.0440035	-0.962175	0.335962	0.628502
ENSMUSG00000051518	Rps19bp1	936.073	-0.236148	0.0627955	-3.76058	0.000169519	0.00192082	936.073	0.108128	0.0648619	1.66704	0.0955057	0.496104	936.073	-0.12802	0.0647221	-1.978	0.047929	0.229713
ENSMUSG00000063887	Nlgn1	3750.95	0.26884	0.0714949	3.76027	0.000169729	0.00192218	3750.95	-0.102191	0.0734914	-1.39052	0.164371	0.618937	3750.95	0.166649	0.0735678	2.26524	0.0234978	0.154776
ENSMUSG00000027895	Kcnc4	7506.91	-0.193828	0.0515506	-3.75995	0.000169949	0.00192365	7506.91	0.13074	0.0532473	2.45534	0.014075	0.187259	7506.91	-0.0630873	0.0532312	-1.18516	0.235956	0.524745
ENSMUSG00000037060	Prkcdbp	1796.11	-0.257546	0.0685137	-3.75904	0.000170568	0.00192963	1796.11	0.0607101	0.0706111	0.859782	0.389909	0.820163	1796.11	-0.196835	0.0705398	-2.79042	0.00526398	0.0624461
ENSMUSG00000028583	Pdpn	1261.29	0.36742	0.0977636	3.75825	0.000171103	0.00193466	1261.29	-0.172336	0.099571	-1.73078	0.0834908	0.466554	1261.29	0.195085	0.0996764	1.95718	0.0503261	0.236607
ENSMUSG00000030610	Det1	510.679	-0.201634	0.0536655	-3.75723	0.000171801	0.00194152	510.679	0.0135815	0.0559351	0.242808	0.808154	0.968398	510.679	-0.188052	0.0556926	-3.37661	0.000733842	0.0180693
ENSMUSG00000056121	Fez2	5806.3	-0.130222	0.0346608	-3.75704	0.000171932	0.00194197	5806.3	0.0741248	0.035903	2.06458	0.0389625	0.326305	5806.3	-0.0560974	0.0358927	-1.56292	0.118071	0.370818
ENSMUSG00000032940	Rbm11	915.135	0.27202	0.0724159	3.75636	0.000172405	0.00194628	915.135	-0.184104	0.0744022	-2.47444	0.0133445	0.181533	915.135	0.0879161	0.0747001	1.17692	0.239227	0.529302
ENSMUSG00000094230	Gm21847	8.31923	-0.381459	0.101583	-3.75516	0.000173229	0.00195454	8.31923	0.117771	0.098859	1.19131	0.233534	NA	8.31923	-0.263688	0.0998031	-2.64208	0.00823977	NA
ENSMUSG00000033326	Kdm4a	4663.88	0.174023	0.0463611	3.75364	0.000174285	0.00196541	4663.88	-0.0488191	0.0478738	-1.01975	0.307849	0.766648	4663.88	0.125204	0.0479673	2.61019	0.00904908	0.0878587
ENSMUSG00000030898	Cckbr	953.064	-0.31106	0.0828773	-3.75327	0.000174545	0.00196626	953.064	0.0773698	0.0850955	0.909212	0.363238	0.804762	953.064	-0.233691	0.0849821	-2.74988	0.00596167	0.0669941
ENSMUSG00000102440	Pcdhga9	445.835	0.30886	0.0822886	3.75338	0.000174468	0.00196626	445.835	-0.0889202	0.084084	-1.05752	0.290276	0.751057	445.835	0.21994	0.0845802	2.60037	0.0093123	0.0895663
ENSMUSG00000060657	Marf1	13253.5	-0.177757	0.0473666	-3.75279	0.000174878	0.00196897	13253.5	0.114268	0.0489556	2.33412	0.0195894	0.226591	13253.5	-0.0634887	0.0489478	-1.29707	0.194607	0.477937
ENSMUSG00000040433	Zbtb38	4100.75	0.179796	0.0479217	3.75187	0.000175519	0.00197515	4100.75	-0.0336813	0.0494638	-0.680928	0.495917	0.87073	4100.75	0.146115	0.0495682	2.94775	0.00320093	0.0466431
ENSMUSG00000020649	Rrm2	101.268	-0.375975	0.100217	-3.7516	0.000175709	0.00197519	101.268	0.260027	0.102312	2.54152	0.0110373	0.162618	101.268	-0.115949	0.101616	-1.14105	0.253849	0.545932
ENSMUSG00000079445	B3gnt7	72.2378	-0.408443	0.108868	-3.75173	0.000175618	0.00197519	72.2378	0.187539	0.110627	1.69523	0.0900317	0.484698	72.2378	-0.220905	0.110069	-2.00696	0.0447535	0.221969
ENSMUSG00000022749	Tbc1d23	3124.43	0.126942	0.0338407	3.75118	0.000176007	0.00197542	3124.43	-0.072164	0.0350042	-2.06158	0.0392477	0.327643	3124.43	0.0547783	0.0351754	1.55729	0.119401	0.372653
ENSMUSG00000026939	Tmem141	1336.84	-0.252302	0.0672586	-3.75122	0.000175975	0.00197542	1336.84	0.0580393	0.0693811	0.83653	0.402857	0.825508	1336.84	-0.194263	0.0692858	-2.80379	0.00505063	0.0610113
ENSMUSG00000031298	Adgrg2	624.381	-0.424559	0.113178	-3.75124	0.000175964	0.00197542	624.381	-0.0843246	0.114151	-0.738712	0.460082	0.852561	624.381	-0.508884	0.114114	-4.45945	8.21711e-06	0.00088027
ENSMUSG00000025730	Rab40c	2510.22	-0.165832	0.0442153	-3.75055	0.000176451	0.00197935	2510.22	0.0494948	0.0457915	1.08087	0.279754	0.741967	2510.22	-0.116337	0.0457464	-2.54308	0.010988	0.0991358
ENSMUSG00000025626	Phf6	2484.05	0.148211	0.0395256	3.74975	0.000177011	0.00198459	2484.05	-0.0244574	0.0408015	-0.599425	0.548889	0.888352	2484.05	0.123754	0.0409997	3.0184	0.00254112	0.0402471
ENSMUSG00000097754	Ptgs2os2	7.2154	0.353388	0.0942757	3.74845	0.000177931	0.00199385	7.2154	-0.232532	0.0926365	-2.51015	0.0120679	NA	7.2154	0.120856	0.0912271	1.32478	0.185244	NA
ENSMUSG00000021706	Zfyve16	2711.61	0.19501	0.0520306	3.74799	0.000178257	0.00199646	2711.61	-0.0461029	0.0536498	-0.859329	0.390159	0.820163	2711.61	0.148907	0.053795	2.76805	0.00563924	0.0650764
ENSMUSG00000036334	Igsf10	984.743	0.310814	0.0829454	3.74722	0.000178808	0.00200157	984.743	-0.0267042	0.0848647	-0.314668	0.753014	0.9528	984.743	0.28411	0.0850946	3.33875	0.00084155	0.0197737
ENSMUSG00000038070	Cntln	1233.19	0.185561	0.0495345	3.7461	0.000179604	0.00200943	1233.19	-0.0696921	0.0510613	-1.36487	0.172294	0.629052	1233.19	0.115869	0.0513992	2.2543	0.0241771	0.157337
ENSMUSG00000030727	Rabep2	1432.07	0.183473	0.0489834	3.74561	0.000179955	0.0020123	1432.07	-0.147526	0.0505918	-2.91601	0.00354535	0.0812988	1432.07	0.0359464	0.0508749	0.706566	0.479836	0.745609
ENSMUSG00000020687	Cdc27	5815.61	0.197064	0.0526404	3.7436	0.000181402	0.00202742	5815.61	-0.0633527	0.0543228	-1.16623	0.243522	0.706971	5815.61	0.133712	0.0543917	2.45831	0.0139592	0.113496
ENSMUSG00000042447	Mios	1897.11	0.189614	0.0506583	3.74301	0.00018183	0.00203114	1897.11	-0.0595958	0.0522229	-1.14118	0.253795	0.717139	1897.11	0.130018	0.0524335	2.47969	0.0131498	0.109565
ENSMUSG00000028069	Gpatch4	1961.07	-0.169226	0.0452191	-3.74236	0.000182299	0.00203531	1961.07	0.108264	0.0468199	2.31235	0.0207584	0.233045	1961.07	-0.0609622	0.0467694	-1.30346	0.192417	0.475779
ENSMUSG00000091705	H2-Q2	212.86	-0.344845	0.0921712	-3.74135	0.000183031	0.00204241	212.86	0.0123783	0.0947874	0.130591	0.896099	0.982916	212.86	-0.332467	0.0943788	-3.52268	0.0004272	0.0129678
ENSMUSG00000021156	Zmynd11	12771.5	0.149235	0.0399084	3.73945	0.000184423	0.00205686	12771.5	-0.0288951	0.0412639	-0.700251	0.483771	0.863754	12771.5	0.12034	0.0413024	2.91364	0.00357244	0.0498582
ENSMUSG00000040044	Orc3	3641.65	0.15295	0.0409032	3.73932	0.00018452	0.00205686	3641.65	-0.0588426	0.0422637	-1.39227	0.16384	0.617964	3641.65	0.0941076	0.0423939	2.21984	0.0264297	0.165478
ENSMUSG00000029554	Mad1l1	1971.68	-0.145014	0.0387929	-3.73815	0.000185379	0.00206536	1971.68	0.0244985	0.0402861	0.608114	0.543112	0.885302	1971.68	-0.120515	0.0402459	-2.99447	0.00274921	0.0424733
ENSMUSG00000020228	Helb	660.868	0.19853	0.0531212	3.7373	0.000186006	0.00207126	660.868	-0.130415	0.0547243	-2.38313	0.0171663	0.210258	660.868	0.0681149	0.0552934	1.23188	0.217994	0.505082
ENSMUSG00000027952	Pmvk	3688.07	-0.13662	0.0365673	-3.73613	0.000186872	0.00207982	3688.07	0.0392806	0.0379173	1.03596	0.300223	0.760271	3688.07	-0.0973397	0.0379006	-2.56829	0.0102201	0.0945264
ENSMUSG00000036693	Nop14	2523.74	0.152981	0.0409695	3.73402	0.000188444	0.00209622	2523.74	-0.057934	0.0423278	-1.3687	0.171094	0.62715	2523.74	0.095047	0.0425207	2.23531	0.0253968	0.161659
ENSMUSG00000029778	Adcyap1r1	23806.5	-0.203321	0.0544671	-3.73291	0.000189281	0.00210443	23806.5	0.171086	0.0562181	3.04325	0.00234039	0.0628881	23806.5	-0.032235	0.0562129	-0.573446	0.566343	0.799391
ENSMUSG00000030649	Anapc15	2422.26	-0.164867	0.0441711	-3.73246	0.000189621	0.0021071	2422.26	0.0579783	0.0457519	1.26723	0.205073	0.669276	2422.26	-0.106888	0.0457089	-2.33846	0.0193633	0.138288
ENSMUSG00000021697	Depdc1b	80.8028	-0.420146	0.112595	-3.73149	0.000190351	0.00211411	80.8028	0.361839	0.113663	3.18342	0.00145544	0.0443885	80.8028	-0.0583073	0.11332	-0.514536	0.606877	0.822749
ENSMUSG00000087075	A230065H16Rik	134.012	-0.38311	0.102683	-3.731	0.000190723	0.00211714	134.012	0.05605	0.10494	0.534115	0.593262	0.903341	134.012	-0.32706	0.104505	-3.12962	0.00175035	0.031453
ENSMUSG00000048148	Nwd1	6828.62	-0.226753	0.0607924	-3.72995	0.000191517	0.00212485	6828.62	0.217175	0.0626706	3.46533	0.000529576	0.021991	6828.62	-0.00957808	0.0626511	-0.15288	0.878493	0.955318
ENSMUSG00000020547	Bzw2	1593.02	0.172234	0.0461871	3.72905	0.000192206	0.00213094	1593.02	-0.014758	0.0475847	-0.310141	0.756454	0.953765	1593.02	0.157476	0.0478599	3.29035	0.00100063	0.0221389
ENSMUSG00000059878	Zfp422	2696.03	0.109365	0.0293286	3.72897	0.000192266	0.00213094	2696.03	-0.012356	0.0302836	-0.40801	0.683266	0.931097	2696.03	0.0970095	0.0305011	3.18053	0.00147008	0.028242
ENSMUSG00000045205	Dpy19l4	4470.66	0.227852	0.0611076	3.7287	0.000192468	0.00213207	4470.66	-0.0440871	0.0629479	-0.700375	0.483693	0.863754	4470.66	0.183765	0.0630245	2.91577	0.00354816	0.0496699
ENSMUSG00000025971	9430016H08Rik	1828.18	0.115236	0.0309096	3.72817	0.000192873	0.00213545	1828.18	-0.0904138	0.0320047	-2.82501	0.00472785	0.0986488	1828.18	0.0248226	0.0323076	0.768322	0.442296	0.716832
ENSMUSG00000049999	Ppp1r3d	597.945	-0.188527	0.0505819	-3.72715	0.000193653	0.00214297	597.945	0.0717054	0.0525604	1.36425	0.17249	0.629233	597.945	-0.116821	0.0523611	-2.23107	0.0256767	0.162697
ENSMUSG00000033306	Lpp	1028.98	0.226452	0.0607606	3.72695	0.000193807	0.00214356	1028.98	0.0371159	0.0623616	0.595172	0.551728	0.889178	1028.98	0.263568	0.0627035	4.2034	2.62936e-05	0.00194922
ENSMUSG00000047731	Wbp1l	3786.15	0.127806	0.0343003	3.7261	0.000194466	0.00214973	3786.15	-0.0293704	0.0354502	-0.8285	0.407388	0.82808	3786.15	0.0984359	0.0355909	2.76576	0.00567906	0.0652522
ENSMUSG00000020491	2810021J22Rik	1030.15	0.166265	0.0446431	3.72431	0.000195847	0.00215807	1030.15	-0.105877	0.0460928	-2.29704	0.0216168	0.238868	1030.15	0.0603881	0.0465178	1.29817	0.194228	0.477597
ENSMUSG00000021124	Vti1b	10062.3	-0.170326	0.0457331	-3.72436	0.000195812	0.00215807	10062.3	0.00797149	0.0473013	0.168526	0.86617	0.976914	10062.3	-0.162355	0.0472917	-3.43305	0.000596828	0.0160945
ENSMUSG00000026972	Arrdc1	980.449	0.258963	0.0695284	3.72457	0.000195649	0.00215807	980.449	-0.122154	0.0714222	-1.7103	0.0872099	0.475197	980.449	0.13681	0.0717137	1.90772	0.0564277	0.252633
ENSMUSG00000028497	Hacd4	447.502	-0.344695	0.0925552	-3.72421	0.00019593	0.00215807	447.502	0.0318762	0.0948145	0.336195	0.736724	0.944731	447.502	-0.312819	0.0946225	-3.30597	0.000946497	0.0212968
ENSMUSG00000033439	Trmt13	998.657	0.234785	0.0630404	3.72436	0.000195812	0.00215807	998.657	-0.115886	0.0648567	-1.7868	0.0739701	0.440905	998.657	0.118899	0.0651833	1.82408	0.0681406	0.277067
ENSMUSG00000034075	Zdhhc5	5451.4	0.128412	0.0344747	3.72483	0.000195444	0.00215807	5451.4	-0.0149071	0.0356392	-0.418278	0.675744	0.929548	5451.4	0.113505	0.0357375	3.17609	0.00149277	0.0284386
ENSMUSG00000041729	Coro2b	9834.95	-0.140657	0.0377623	-3.72482	0.000195458	0.00215807	9834.95	0.113653	0.039078	2.90836	0.00363333	0.0824893	9834.95	-0.0270046	0.0390702	-0.691183	0.489451	0.750163
ENSMUSG00000051727	Kctd14	229.259	0.386673	0.10385	3.72337	0.000196581	0.00216412	229.259	-0.263357	0.105378	-2.49917	0.0124485	0.173757	229.259	0.123316	0.105785	1.16573	0.243724	0.533801
ENSMUSG00000028988	Ctnnbip1	4093.37	-0.153516	0.0412319	-3.72322	0.000196695	0.00216426	4093.37	0.0798231	0.0426858	1.87002	0.0614814	0.407156	4093.37	-0.0736924	0.042664	-1.72727	0.0841187	0.310089
ENSMUSG00000020889	Nr1d1	5066.75	-0.194296	0.0522136	-3.72117	0.000198299	0.00217965	5066.75	0.156329	0.0539247	2.89902	0.00374331	0.0842907	5066.75	-0.0379671	0.0539008	-0.704389	0.48119	0.746188
ENSMUSG00000074358	Ccdc61	760.728	-0.187347	0.0503456	-3.72121	0.000198268	0.00217965	760.728	0.0577779	0.0522668	1.10544	0.268968	0.73305	760.728	-0.129569	0.0521092	-2.48649	0.0129011	0.108663
ENSMUSG00000041598	Cdc42ep4	4064.01	-0.290331	0.0780731	-3.7187	0.000200248	0.00219994	4064.01	0.308168	0.080139	3.84542	0.000120344	0.00751596	4064.01	0.0178379	0.0801092	0.22267	0.823793	0.93168
ENSMUSG00000019841	Rev3l	4661.01	0.25237	0.0678746	3.71818	0.000200663	0.00220336	4661.01	-0.0301557	0.0698196	-0.431909	0.665808	0.926337	4661.01	0.222214	0.0698849	3.17972	0.00147418	0.0282457
ENSMUSG00000020128	Vps54	2948.4	0.160318	0.0431209	3.71787	0.000200911	0.00220495	2948.4	-0.0823678	0.0445505	-1.84886	0.0644773	0.41612	2948.4	0.07795	0.0447043	1.74368	0.0812145	0.304508
ENSMUSG00000033099	Nol12	1487.57	-0.182507	0.0491078	-3.71645	0.000202038	0.00221618	1487.57	0.0385122	0.0509089	0.756493	0.449354	0.847443	1487.57	-0.143995	0.0508356	-2.83256	0.0046177	0.057786
ENSMUSG00000009079	Ewsr1	16602.8	0.137991	0.0371448	3.71494	0.000203252	0.00222834	16602.8	-0.058753	0.038425	-1.52903	0.126257	0.561998	16602.8	0.0792375	0.0384551	2.06052	0.0393488	0.206945
ENSMUSG00000000125	Wnt3	888.077	0.2319	0.0624546	3.7131	0.000204732	0.00224341	888.077	-0.190519	0.0643547	-2.96045	0.00307189	0.0743988	888.077	0.0413816	0.0647194	0.6394	0.522563	0.77302
ENSMUSG00000034613	Ppm1h	5451.75	0.109014	0.0293627	3.71266	0.000205092	0.00224621	5451.75	0.0446741	0.030328	1.47303	0.140742	0.583471	5451.75	0.153688	0.0304367	5.04941	4.4317e-07	0.000110775
ENSMUSG00000033684	Qsox1	3721.34	0.131481	0.0354199	3.71205	0.000205584	0.00224946	3721.34	-0.118168	0.0366601	-3.22333	0.0012671	0.0399804	3721.34	0.0133129	0.0367953	0.361811	0.717493	0.880917
ENSMUSG00000105489	Gm43477	101.127	-0.434954	0.117174	-3.71203	0.000205601	0.00224946	101.127	0.294605	0.117143	2.51492	0.0119058	0.169676	101.127	-0.140349	0.117136	-1.19817	0.23085	0.519732
ENSMUSG00000029084	Cd38	2126.3	-0.305874	0.0824097	-3.71163	0.000205932	0.00225192	2126.3	0.322367	0.0844791	3.81594	0.000135667	0.00827817	2126.3	0.0164927	0.0844263	0.195351	0.845118	0.941774
ENSMUSG00000061898	Rbak	1212.82	0.208439	0.0561631	3.71132	0.000206178	0.00225346	1212.82	-0.0938717	0.0578592	-1.62242	0.104714	0.51789	1212.82	0.114568	0.0581638	1.96974	0.0488679	0.232272
ENSMUSG00000028334	Nans	1739.96	-0.180626	0.0486809	-3.7104	0.000206931	0.00226052	1739.96	0.0768146	0.0503966	1.5242	0.127459	0.563446	1739.96	-0.103811	0.050331	-2.06257	0.0391539	0.206376
ENSMUSG00000008859	Rala	6994.46	-0.119633	0.0322467	-3.70994	0.000207309	0.0022635	6994.46	0.0707092	0.0334102	2.1164	0.034311	0.305197	6994.46	-0.0489241	0.0334055	-1.46455	0.143044	0.409233
ENSMUSG00000032744	Heyl	1059	-0.322527	0.0869476	-3.70944	0.000207715	0.00226677	1059	0.14985	0.0890792	1.68221	0.0925275	0.490697	1059	-0.172677	0.0889846	-1.94053	0.0523157	0.241591
ENSMUSG00000052613	Pcdh15	2605.01	0.351628	0.0947974	3.70926	0.00020787	0.00226729	2605.01	-0.220479	0.0967077	-2.27985	0.0226166	0.245615	2605.01	0.131149	0.0967636	1.35535	0.175306	0.455057
ENSMUSG00000032297	Celf6	2344.02	-0.302457	0.0815579	-3.70849	0.000208495	0.00227295	2344.02	-0.00166657	0.0837122	-0.0199083	0.984117	0.997626	2344.02	-0.304124	0.0836667	-3.63494	0.000278043	0.00950622
ENSMUSG00000107451	Gm44421	439.439	0.319072	0.0860641	3.70737	0.000209419	0.00228186	439.439	-0.101937	0.087905	-1.15963	0.2462	0.709319	439.439	0.217135	0.0883658	2.45723	0.0140015	0.113697
ENSMUSG00000020300	Cpeb4	8153.08	0.220385	0.0594538	3.70683	0.000209871	0.00228561	8153.08	-0.016694	0.061277	-0.272435	0.785287	0.963412	8153.08	0.203691	0.0613199	3.32178	0.000894465	0.0206139
ENSMUSG00000039656	Rxrb	4400.07	-0.154101	0.0415745	-3.70662	0.00021004	0.00228627	4400.07	0.0122631	0.0430637	0.284767	0.775822	0.960477	4400.07	-0.141838	0.0430426	-3.29529	0.000983212	0.0218832
ENSMUSG00000040586	Ofd1	1130.34	0.166175	0.0448373	3.70618	0.000210411	0.00228915	1130.34	-0.112201	0.0463216	-2.42222	0.0154262	0.198585	1130.34	0.0539741	0.0467106	1.1555	0.247886	0.53814
ENSMUSG00000038773	Kdm3b	4771.71	0.159347	0.0430014	3.70562	0.000210872	0.00229299	4771.71	-0.0682821	0.0444341	-1.5367	0.124366	0.559354	4771.71	0.0910649	0.0445294	2.04505	0.04085	0.211317
ENSMUSG00000061322	Dnaic1	383.324	-0.381828	0.103074	-3.70441	0.000211886	0.00230284	383.324	0.124209	0.104881	1.18429	0.236299	0.699683	383.324	-0.257619	0.104727	-2.4599	0.0138975	0.113277
ENSMUSG00000028189	Ctbs	710.323	0.217725	0.0588071	3.70235	0.000213609	0.00232039	710.323	-0.0699969	0.0604183	-1.15854	0.246645	0.709659	710.323	0.147728	0.0609087	2.4254	0.0152916	0.120024
ENSMUSG00000021408	Ripk1	399.718	0.240569	0.0649909	3.70158	0.000214257	0.00232505	399.718	-0.0578092	0.0665149	-0.869116	0.384783	0.817511	399.718	0.18276	0.0673035	2.71546	0.00661832	0.0719674
ENSMUSG00000039850	Endov	2740.7	0.169943	0.0459094	3.7017	0.000214162	0.00232505	2740.7	-0.111841	0.0474284	-2.3581	0.0183686	0.218698	2740.7	0.0581016	0.0475847	1.22101	0.222081	0.509881
ENSMUSG00000057604	Lmcd1	224.338	-0.346805	0.0936952	-3.70142	0.000214394	0.00232535	224.338	0.120565	0.0960162	1.25567	0.209235	0.672896	224.338	-0.226241	0.0956357	-2.36565	0.0179985	0.132724
ENSMUSG00000048661	Lemd3	3182.69	0.146682	0.0396329	3.70102	0.000214738	0.00232789	3182.69	-0.0112818	0.0409058	-0.275799	0.782703	0.962888	3182.69	0.1354	0.0410541	3.2981	0.000973424	0.0217149
ENSMUSG00000022019	Tdrd3	2570.64	0.167413	0.0452588	3.69902	0.000216434	0.00234508	2570.64	-0.0922678	0.0467464	-1.97379	0.0484053	0.36602	2570.64	0.0751455	0.0469156	1.60172	0.109219	0.356212
ENSMUSG00000032380	Dapk2	192.774	-0.326294	0.088215	-3.69885	0.000216579	0.00234546	192.774	0.242255	0.0904603	2.67803	0.00740568	0.131442	192.774	-0.0840388	0.0899393	-0.934395	0.3501	0.640106
ENSMUSG00000026203	Dnajb2	14559.5	-0.128615	0.0347821	-3.69775	0.00021752	0.00235446	14559.5	0.0350532	0.036017	0.973241	0.330434	0.785069	14559.5	-0.0935622	0.0360133	-2.59799	0.00937703	0.0898068
ENSMUSG00000037965	Zc3h7a	3432.54	0.142318	0.0384911	3.69742	0.000217803	0.00235632	3432.54	-0.0734359	0.0397918	-1.8455	0.0649642	0.417409	3432.54	0.0688818	0.0399338	1.7249	0.0845456	0.310489
ENSMUSG00000087268	Gm14486	25.1857	-0.432135	0.116918	-3.69604	0.000218986	0.00236791	25.1857	0.171967	0.116344	1.47809	0.139383	0.581056	25.1857	-0.260169	0.116531	-2.23261	0.0255747	0.162314
ENSMUSG00000051413	Plagl2	773.265	0.210747	0.0570589	3.6935	0.000221191	0.00239055	773.265	-0.0672961	0.0586592	-1.14724	0.251283	0.714436	773.265	0.143451	0.0591244	2.42625	0.0152557	0.119935
ENSMUSG00000021371	Mcur1	1983.37	0.16691	0.0452181	3.69122	0.000223181	0.00241083	1983.37	-0.064156	0.0466588	-1.375	0.16913	0.624797	1983.37	0.102754	0.0468762	2.19203	0.0283776	0.171763
ENSMUSG00000028127	Abcd3	9281.15	0.11341	0.0307267	3.69094	0.00022343	0.0024123	9281.15	-0.0247626	0.031795	-0.77882	0.436086	0.842512	9281.15	0.0886476	0.0318572	2.78265	0.00539169	0.0635946
ENSMUSG00000030519	Apba2	10160.6	-0.127801	0.0346311	-3.69034	0.000223954	0.00241673	10160.6	0.0780178	0.035858	2.17574	0.0295747	0.284138	10160.6	-0.049783	0.0358527	-1.38854	0.164972	0.440188
ENSMUSG00000046876	Atxn1	3169.94	0.306206	0.0829806	3.69009	0.000224178	0.00241741	3169.94	-0.361079	0.0850682	-4.24458	2.19004e-05	0.00202402	3169.94	-0.0548731	0.0851332	-0.644556	0.519215	0.770699
ENSMUSG00000062591	Tubb4a	108823	-0.18102	0.0490568	-3.69001	0.000224244	0.00241741	108823	0.0794348	0.050679	1.56741	0.117019	0.544729	108823	-0.101586	0.0506781	-2.00453	0.0450137	0.222326
ENSMUSG00000005470	Asf1b	96.7365	0.340935	0.0924721	3.68689	0.000227009	0.00244597	96.7365	-0.144962	0.0937195	-1.54676	0.12192	0.55418	96.7365	0.195973	0.0953624	2.05503	0.0398758	0.207877
ENSMUSG00000025856	Pdgfa	2870.48	-0.170877	0.0463511	-3.68659	0.000227283	0.00244769	2870.48	-0.00525802	0.0480132	-0.109512	0.912796	0.984775	2870.48	-0.176135	0.0479755	-3.67136	0.000241265	0.00861528
ENSMUSG00000020409	Slu7	7117.07	-0.151282	0.0410722	-3.68332	0.000230218	0.00247804	7117.07	0.0660774	0.0425096	1.55441	0.120086	0.550676	7117.07	-0.0852045	0.0424988	-2.00487	0.044977	0.222326
ENSMUSG00000028012	Rrh	41.2786	0.422483	0.114711	3.68301	0.000230492	0.00247974	41.2786	-0.234758	0.113906	-2.06099	0.039304	0.327814	41.2786	0.187725	0.11356	1.65309	0.0983118	0.336861
ENSMUSG00000089840	Gm4491	54.728	-0.431472	0.117196	-3.68162	0.000231754	0.00249205	54.728	0.306612	0.117002	2.62058	0.00877801	0.144704	54.728	-0.124859	0.117033	-1.06688	0.286027	0.579755
ENSMUSG00000006204	5430419D17Rik	28.3069	-0.396169	0.10763	-3.68086	0.000232449	0.00249827	28.3069	0.177599	0.105827	1.6782	0.0933082	0.491105	28.3069	-0.21857	0.106153	-2.05901	0.0394931	0.207155
ENSMUSG00000021714	Cenpk	72.5489	0.372586	0.101262	3.67944	0.000233747	0.00251095	72.5489	-0.198526	0.102483	-1.93715	0.0527267	0.379562	72.5489	0.17406	0.103965	1.67422	0.0940868	0.329186
ENSMUSG00000039347	Atp6v0e2	27897.3	-0.137734	0.0374396	-3.67884	0.000234301	0.00251564	27897.3	0.0505241	0.0387451	1.30401	0.19223	0.652378	27897.3	-0.0872101	0.0387426	-2.25102	0.0243845	0.158159
ENSMUSG00000064373	Selenop	47246.8	-0.214555	0.0583467	-3.67724	0.000235772	0.00253015	47246.8	0.177878	0.0601785	2.95585	0.00311812	0.0749782	47246.8	-0.0366764	0.0601761	-0.609485	0.542203	0.786352
ENSMUSG00000024403	Atp6v1g2	30005	-0.146106	0.039735	-3.67702	0.000235976	0.00253106	30005	0.0815334	0.0411068	1.98346	0.0473166	0.361825	30005	-0.064573	0.0411043	-1.57096	0.116193	0.368239
ENSMUSG00000022119	Rbm26	4519.03	0.17494	0.0476032	3.67496	0.000237883	0.00255023	4519.03	-0.0370843	0.0491428	-0.754623	0.450475	0.848007	4519.03	0.137856	0.049236	2.7999	0.00511186	0.0615602
ENSMUSG00000018501	Ncor1	10864	0.191678	0.0521666	3.67434	0.000238466	0.00255473	10864	-0.0328838	0.0538453	-0.610709	0.541393	0.88443	10864	0.158794	0.0538822	2.94706	0.0032081	0.0466779
ENSMUSG00000020380	Rad50	1333.55	0.17941	0.048829	3.67426	0.000238542	0.00255473	1333.55	-0.0930805	0.0503778	-1.84765	0.0646529	0.416432	1333.55	0.0863298	0.0506864	1.70321	0.0885281	0.317802
ENSMUSG00000036550	Cnot1	9747.27	0.180633	0.049165	3.67401	0.00023877	0.00255588	9747.27	-0.0403266	0.0507693	-0.79431	0.427015	0.837373	9747.27	0.140306	0.0508119	2.76128	0.00575745	0.0655127
ENSMUSG00000079242	C730034F03Rik	76.8855	0.393353	0.10708	3.67345	0.000239299	0.00256026	76.8855	-0.129554	0.10794	-1.20024	0.230047	0.69515	76.8855	0.263799	0.108933	2.42167	0.0154495	0.120923
ENSMUSG00000032580	Rbm5	12408.4	0.158896	0.0432639	3.67273	0.000239976	0.00256622	12408.4	-0.0899814	0.0447243	-2.01191	0.0442293	0.346469	12408.4	0.068915	0.0447606	1.53963	0.12365	0.378828
ENSMUSG00000107331	Gm42732	1513.16	0.215049	0.0585558	3.67255	0.000240144	0.00256673	1513.16	-0.0721558	0.0603091	-1.19643	0.231528	0.696933	1513.16	0.142893	0.0605486	2.35998	0.018276	0.134115
ENSMUSG00000000948	Gm38393	1507.83	0.384584	0.104763	3.671	0.0002416	0.0025797	1507.83	-0.138166	0.106297	-1.29981	0.193665	0.654333	1507.83	0.246418	0.106356	2.31693	0.0205077	0.142902
ENSMUSG00000055003	Lrtm2	3786.84	-0.200173	0.054527	-3.67108	0.000241527	0.0025797	3786.84	0.158612	0.0562982	2.81735	0.00484222	0.100119	3786.84	-0.0415613	0.0562671	-0.738642	0.460124	0.730101
ENSMUSG00000034160	Ogt	29342.6	0.192031	0.052314	3.67073	0.000241854	0.00258111	29342.6	-0.0953822	0.0540096	-1.76602	0.0773917	0.450774	29342.6	0.0966488	0.0540226	1.78904	0.0736081	0.288934
ENSMUSG00000006720	Zfp184	196.452	0.318008	0.0866541	3.66986	0.000242685	0.00258867	196.452	-0.156931	0.0883699	-1.77584	0.0757587	0.446886	196.452	0.161077	0.0893437	1.80289	0.0714053	0.284527
ENSMUSG00000022987	Zfp641	1444.47	0.189509	0.051641	3.66973	0.000242806	0.00258867	1444.47	-0.0830055	0.0532389	-1.55911	0.118969	0.549198	1444.47	0.106503	0.0535094	1.99036	0.046551	0.226048
ENSMUSG00000055493	Epm2a	3913.23	0.156459	0.0426513	3.66832	0.000244149	0.00260169	3913.23	-0.0415422	0.0440576	-0.942908	0.345728	0.79608	3913.23	0.114916	0.0441753	2.60137	0.00928523	0.0893996
ENSMUSG00000066900	Suds3	8340.77	-0.127553	0.0347729	-3.66818	0.00024428	0.00260179	8340.77	-0.00333851	0.0360354	-0.0926455	0.926185	0.987834	8340.77	-0.130892	0.0360297	-3.63289	0.000280264	0.00955297
[truncated: 29,006 more rows]
